# Supplementary material for: Integrative pan-cancer analysis reveals the prognostic and immunological significance of SLC7 family cationic amino acid transporters
Source: Sci Rep. 2026 Jan 8;16:4500. doi: 10.1038/s41598-025-34723-8 (PMC12865201; doi:10.1038/s41598-025-34723-8)
Supplement: Supplementary file 1 — Supplementary Material 1 [file 41598_2025_34723_MOESM1_ESM.xlsx]

## Sheet: SheetName
TableS3 The Correlation Between SLC7 Family Gene Expression and MethylationTable
cancertype	symbol	gene	spm	fdr	entrez
ACC	SLC7A1	cg11193411_SLC7A1	-0.0132181	0.907825	6541
ACC	SLC7A10	cg04305036_SLC7A10	-0.140562	0.216617	56301
ACC	SLC7A11	cg06690548_SLC7A11	-0.259299	0.0212747	23657
ACC	SLC7A13	cg09548292_SLC7A13	0.0893765	0.433449	157724
ACC	SLC7A14	cg18774195_SLC7A14	-0.437374	5.5659e-05	57709
ACC	SLC7A2	cg09020665_SLC7A2	-0.489825	6.16149e-06	6542
ACC	SLC7A3	cg02053896_SLC7A3	-0.473805	1.0315e-05	84889
ACC	SLC7A4	cg27645955_SLC7A4	-0.743162	4.41804e-15	6545
ACC	SLC7A5	cg06867910_SLC7A5	-0.451972	3.5342e-05	8140
ACC	SLC7A6	cg09194755_SLC7A6	-0.479576	1.0075e-05	9057
ACC	SLC7A7	cg15070897_SLC7A7	-0.464557	2.019e-05	9056
ACC	SLC7A8	cg23168192_SLC7A8	-0.437585	6.5411e-05	23428
ACC	SLC7A9	cg16014699_SLC7A9	-0.051922	0.64951	11136
BLCA	SLC7A1	cg02497486_SLC7A1	0.155599	0.00163673	6541
BLCA	SLC7A10	cg02824451_SLC7A10	-0.253373	2.13641e-07	56301
BLCA	SLC7A11	cg06690548_SLC7A11	-0.305824	3.44571e-10	23657
BLCA	SLC7A13	cg09548292_SLC7A13	0.13246	0.00738056	157724
BLCA	SLC7A14	cg07766263_SLC7A14	-0.197418	5.9448e-05	57709
BLCA	SLC7A2	cg09020665_SLC7A2	-0.383128	7.3583e-16	6542
BLCA	SLC7A3	cg20622056_SLC7A3	-0.311547	1.23907e-10	84889
BLCA	SLC7A4	cg23894948_SLC7A4	-0.642527	7.00467e-49	6545
BLCA	SLC7A5	cg07067659_SLC7A5	-0.169462	0.000597186	8140
BLCA	SLC7A6	cg06305340_SLC7A6	-0.29034	2.71861e-09	9057
BLCA	SLC7A7	cg15070897_SLC7A7	-0.113678	0.0216874	9056
BLCA	SLC7A8	cg15527515_SLC7A8	-0.396965	0	23428
BLCA	SLC7A9	cg24734575_SLC7A9	-0.161817	0.00103746	11136
BRCA	SLC7A1	cg11193411_SLC7A1	0.00668409	0.862285	6541
BRCA	SLC7A10	cg02709032_SLC7A10	-0.267296	1.59712e-12	56301
BRCA	SLC7A11	cg06690548_SLC7A11	-0.415947	0	23657
BRCA	SLC7A13	cg09548292_SLC7A13	0.0738446	0.054981	157724
BRCA	SLC7A14	cg05937737_SLC7A14	-0.314866	5.04785e-17	57709
BRCA	SLC7A2	cg09020665_SLC7A2	-0.677332	0	6542
BRCA	SLC7A3	cg02053896_SLC7A3	-0.280196	1.16446e-13	84889
BRCA	SLC7A4	cg23644624_SLC7A4	-0.738671	1.45818e-117	6545
BRCA	SLC7A5	cg03486383_SLC7A5	-0.156122	4.6661e-05	8140
BRCA	SLC7A6	cg09181339_SLC7A6	-0.392695	0	9057
BRCA	SLC7A7	cg15070897_SLC7A7	-0.483852	5.81111e-41	9056
BRCA	SLC7A8	cg13052102_SLC7A8	-0.462298	4.26456e-37	23428
BRCA	SLC7A9	cg20445283_SLC7A9	-0.0916448	0.0171548	11136
CESC	SLC7A1	cg03904840_SLC7A1	-0.0234258	0.683977	6541
CESC	SLC7A10	cg00910067_SLC7A10	-0.242046	1.9862e-05	56301
CESC	SLC7A11	cg06690548_SLC7A11	-0.645487	0	23657
CESC	SLC7A13	cg09548292_SLC7A13	0.0222088	0.699736	157724
CESC	SLC7A14	cg21369231_SLC7A14	-0.08707	0.129838	57709
CESC	SLC7A2	cg09020665_SLC7A2	-0.57811	0	6542
CESC	SLC7A3	cg20622056_SLC7A3	-0.144958	0.0113932	84889
CESC	SLC7A4	cg13286281_SLC7A4	-0.524007	7.71373e-23	6545
CESC	SLC7A5	cg10034481_SLC7A5	0.0233301	0.685199	8140
CESC	SLC7A6	cg09181339_SLC7A6	-0.299828	1.13901e-07	9057
CESC	SLC7A7	cg16465430_SLC7A7	-0.188762	0.000959371	9056
CESC	SLC7A8	cg06722639_SLC7A8	-0.412564	5.61452e-14	23428
CESC	SLC7A9	cg20445283_SLC7A9	-0.0031202	0.956793	11136
CHOL	SLC7A1	cg10752421_SLC7A1	0.212098	0.213478	6541
CHOL	SLC7A10	cg00910067_SLC7A10	-0.38315	0.0210783	56301
CHOL	SLC7A11	cg13028471_SLC7A11	-0.0597169	0.728592	23657
CHOL	SLC7A13	cg09548292_SLC7A13	-0.0637147	0.712	157724
CHOL	SLC7A14	cg07766263_SLC7A14	-0.230445	0.176325	57709
CHOL	SLC7A2	cg09020665_SLC7A2	-0.462806	0.00487948	6542
CHOL	SLC7A3	cg02053896_SLC7A3	-0.382232	0.0214147	84889
CHOL	SLC7A4	cg04054731_SLC7A4	-0.620576	5.397e-05	6545
CHOL	SLC7A5	cg09618385_SLC7A5	-0.0226512	0.895711	8140
CHOL	SLC7A6	cg06305340_SLC7A6	-0.216988	0.202919	9057
CHOL	SLC7A7	cg16465430_SLC7A7	0.153153	0.371095	9056
CHOL	SLC7A8	cg01790464_SLC7A8	-0.479022	0.00345388	23428
CHOL	SLC7A9	cg20445283_SLC7A9	-0.711712	2.67447e-06	11136
COAD	SLC7A1	cg26128312_SLC7A1	-0.255248	2.3254e-05	6541
COAD	SLC7A10	cg18031850_SLC7A10	-0.313132	1.48723e-07	56301
COAD	SLC7A11	cg01309945_SLC7A11	-0.193495	0.00142378	23657
COAD	SLC7A13	cg09548292_SLC7A13	-0.0190009	0.755956	157724
COAD	SLC7A14	cg07766263_SLC7A14	-0.380403	1.00369e-10	57709
COAD	SLC7A2	cg23370213_SLC7A2	-0.233714	0.00011066	6542
COAD	SLC7A3	cg11859529_SLC7A3	-0.107712	0.0772576	84889
COAD	SLC7A4	cg23644624_SLC7A4	-0.549056	0	6545
COAD	SLC7A5	cg10034481_SLC7A5	-0.0684042	0.262491	8140
COAD	SLC7A6	cg06305340_SLC7A6	-0.18537	0.00225814	9057
COAD	SLC7A7	cg15070897_SLC7A7	-0.446816	0	9056
COAD	SLC7A8	cg23168192_SLC7A8	-0.418464	8.51316e-13	23428
COAD	SLC7A9	cg20445283_SLC7A9	-0.506499	5.33018e-19	11136
DLBC	SLC7A1	cg20845305_SLC7A1	0.311442	0.0316193	6541
DLBC	SLC7A10	cg00910067_SLC7A10	-0.568976	2.4467e-05	56301
DLBC	SLC7A11	cg06690548_SLC7A11	-0.274099	0.0596919	23657
DLBC	SLC7A13	cg09548292_SLC7A13	-0.0716352	0.628497	157724
DLBC	SLC7A14	cg21799607_SLC7A14	-0.234716	0.108315	57709
DLBC	SLC7A2	cg23370213_SLC7A2	-0.476769	0.000705966	6542
DLBC	SLC7A3	cg13857811_SLC7A3	-0.319422	0.0268964	84889
DLBC	SLC7A4	cg13286281_SLC7A4	-0.192036	0.191008	6545
DLBC	SLC7A5	cg07067659_SLC7A5	-0.282566	0.0520055	8140
DLBC	SLC7A6	cg09181339_SLC7A6	-0.422275	0.0030193	9057
DLBC	SLC7A7	cg19599045_SLC7A7	-0.135801	0.356263	9056
DLBC	SLC7A8	cg05357695_SLC7A8	-0.200716	0.170881	23428
DLBC	SLC7A9	cg01033005_SLC7A9	-0.208579	0.154827	11136
ESCA	SLC7A1	cg03904840_SLC7A1	-0.0879968	0.234668	6541
ESCA	SLC7A10	cg00910067_SLC7A10	-0.306374	2.3401e-05	56301
ESCA	SLC7A11	cg06690548_SLC7A11	-0.522005	0	23657
ESCA	SLC7A13	cg09548292_SLC7A13	0.0100527	0.892268	157724
ESCA	SLC7A14	cg05663573_SLC7A14	-0.246119	0.000757909	57709
ESCA	SLC7A2	cg09020665_SLC7A2	-0.456036	1.10755e-10	6542
ESCA	SLC7A3	cg20622056_SLC7A3	-0.268198	0.000232415	84889
ESCA	SLC7A4	cg04054731_SLC7A4	-0.500143	4.8805e-13	6545
ESCA	SLC7A5	cg08710629_SLC7A5	-0.0814914	0.271188	8140
ESCA	SLC7A6	cg09181339_SLC7A6	-0.290027	6.9892e-05	9057
ESCA	SLC7A7	cg15070897_SLC7A7	-0.520125	0	9056
ESCA	SLC7A8	cg15527515_SLC7A8	-0.715008	0	23428
ESCA	SLC7A9	cg20445283_SLC7A9	-0.481231	4.68556e-12	11136
GBM	SLC7A1	cg20845305_SLC7A1	0.122986	0.388778	6541
GBM	SLC7A10	cg00910067_SLC7A10	-0.194024	0.172484	56301
GBM	SLC7A11	cg06623625_SLC7A11	-0.391765	0.00473556	23657
GBM	SLC7A13	cg14588399_SLC7A13	-0.0768615	0.591898	157724
GBM	SLC7A14	cg05937737_SLC7A14	-0.558824	2.8058e-05	57709
GBM	SLC7A2	cg16906456_SLC7A2	-0.355113	0.0109251	6542
GBM	SLC7A3	cg13857811_SLC7A3	-0.155023	0.276483	84889
GBM	SLC7A4	cg05684406_SLC7A4	-0.277501	0.0486627	6545
GBM	SLC7A5	cg26637881_SLC7A5	-0.00081448	0.99571	8140
GBM	SLC7A6	cg07925823_SLC7A6	-0.288145	0.0406919	9057
GBM	SLC7A7	cg18960218_SLC7A7	-0.519819	0.000116466	9056
GBM	SLC7A8	cg01790464_SLC7A8	-0.271493	0.0542621	23428
GBM	SLC7A9	cg05467458_SLC7A9	-0.231062	0.102814	11136
HNSC	SLC7A1	cg26117398_SLC7A1	-0.0532843	0.225046	6541
HNSC	SLC7A10	cg13272818_SLC7A10	-0.229526	1.20837e-07	56301
HNSC	SLC7A11	cg06690548_SLC7A11	-0.57847	0	23657
HNSC	SLC7A13	cg09548292_SLC7A13	0.00356516	0.93536	157724
HNSC	SLC7A14	cg21154627_SLC7A14	-0.108287	0.0134868	57709
HNSC	SLC7A2	cg09020665_SLC7A2	-0.463642	0	6542
HNSC	SLC7A3	cg20622056_SLC7A3	-0.180491	3.4735e-05	84889
HNSC	SLC7A4	cg13286281_SLC7A4	-0.579428	5.83401e-48	6545
HNSC	SLC7A5	cg08710629_SLC7A5	0.117943	0.00712136	8140
HNSC	SLC7A6	cg06305340_SLC7A6	-0.248256	1.07766e-08	9057
HNSC	SLC7A7	cg18960218_SLC7A7	0.0579325	0.187108	9056
HNSC	SLC7A8	cg27035169_SLC7A8	-0.36873	0	23428
HNSC	SLC7A9	cg20445283_SLC7A9	0.053006	0.227563	11136
KICH	SLC7A1	cg10905736_SLC7A1	0.273479	0.0266003	6541
KICH	SLC7A10	cg18031850_SLC7A10	-0.236201	0.0562162	56301
KICH	SLC7A11	cg13028471_SLC7A11	-0.490659	3.6525e-05	23657
KICH	SLC7A13	cg14588399_SLC7A13	-0.174144	0.161983	157724
KICH	SLC7A14	cg01977413_SLC7A14	-0.257704	0.036706	57709
KICH	SLC7A2	cg02207200_SLC7A2	-0.1957	0.115205	6542
KICH	SLC7A3	cg22829451_SLC7A3	-0.119427	0.339521	84889
KICH	SLC7A4	cg23644624_SLC7A4	-0.25422	0.0394174	6545
KICH	SLC7A5	cg02203067_SLC7A5	-0.415051	0.000590022	8140
KICH	SLC7A6	cg10049535_SLC7A6	-0.215572	0.0822156	9057
KICH	SLC7A7	cg15070897_SLC7A7	-0.61791	7.0245e-08	9056
KICH	SLC7A8	cg18701685_SLC7A8	-0.443774	0.000219976	23428
KICH	SLC7A9	cg21713885_SLC7A9	-0.177578	0.153739	11136
KIRC	SLC7A1	cg00953201_SLC7A1	-0.29595	8.70418e-08	6541
KIRC	SLC7A10	cg00910067_SLC7A10	-0.176063	0.0016219	56301
KIRC	SLC7A11	cg06690548_SLC7A11	-0.219401	8.2885e-05	23657
KIRC	SLC7A13	cg09548292_SLC7A13	0.0819586	0.144777	157724
KIRC	SLC7A14	cg05937737_SLC7A14	-0.0890078	0.113164	57709
KIRC	SLC7A2	cg09020665_SLC7A2	-0.253553	5.03485e-06	6542
KIRC	SLC7A3	cg20622056_SLC7A3	-0.109989	0.0500414	84889
KIRC	SLC7A4	cg13286281_SLC7A4	-0.148794	0.00786663	6545
KIRC	SLC7A5	cg10169763_SLC7A5	-0.0265727	0.636696	8140
KIRC	SLC7A6	cg09181339_SLC7A6	-0.0898138	0.109896	9057
KIRC	SLC7A7	cg15070897_SLC7A7	-0.615113	0	9056
KIRC	SLC7A8	cg15527515_SLC7A8	-0.283853	2.96485e-07	23428
KIRC	SLC7A9	cg08836353_SLC7A9	-0.304222	3.64609e-08	11136
KIRP	SLC7A1	cg01213557_SLC7A1	-0.185407	0.00208857	6541
KIRP	SLC7A10	cg03049846_SLC7A10	-0.0799386	0.187075	56301
KIRP	SLC7A11	cg06690548_SLC7A11	-0.53901	0	23657
KIRP	SLC7A13	cg09548292_SLC7A13	-0.0819067	0.176416	157724
KIRP	SLC7A14	cg18278638_SLC7A14	0.0232839	0.701195	57709
KIRP	SLC7A2	cg09020665_SLC7A2	-0.1995	0.000917152	6542
KIRP	SLC7A3	cg13668826_SLC7A3	-0.237588	7.1324e-05	84889
KIRP	SLC7A4	cg23894948_SLC7A4	-0.547911	7.20767e-23	6545
KIRP	SLC7A5	cg06372223_SLC7A5	-0.314065	1.28351e-07	8140
KIRP	SLC7A6	cg06305340_SLC7A6	-0.386622	4.71529e-11	9057
KIRP	SLC7A7	cg15070897_SLC7A7	-0.81993	0	9056
KIRP	SLC7A8	cg06722639_SLC7A8	-0.699646	0	23428
KIRP	SLC7A9	cg16861209_SLC7A9	-0.431984	6.9627e-14	11136
LAML	SLC7A1	cg00953201_SLC7A1	-0.363309	1.3343e-06	6541
LAML	SLC7A10	cg04305036_SLC7A10	-0.228947	0.00267265	56301
LAML	SLC7A11	cg06690548_SLC7A11	-0.217239	0.00443262	23657
LAML	SLC7A13	cg14588399_SLC7A13	0.0384223	0.61887	157724
LAML	SLC7A14	cg17306814_SLC7A14	-0.138035	0.0726415	57709
LAML	SLC7A2	cg16906456_SLC7A2	-0.188146	0.0140102	6542
LAML	SLC7A3	cg20622056_SLC7A3	-0.221432	0.00370867	84889
LAML	SLC7A4	cg00543869_SLC7A4	-0.00439874	0.954601	6545
LAML	SLC7A5	cg27555036_SLC7A5	-0.12706	0.0986869	8140
LAML	SLC7A6	cg00415057_SLC7A6	-0.0462589	0.548798	9057
LAML	SLC7A7	cg15070897_SLC7A7	-0.305686	5.4706e-05	9056
LAML	SLC7A8	cg19473656_SLC7A8	-0.380942	3.69888e-07	23428
LAML	SLC7A9	cg20445283_SLC7A9	0.054188	0.482786	11136
LGG	SLC7A1	cg00953201_SLC7A1	-0.0353725	0.422536	6541
LGG	SLC7A10	cg02709032_SLC7A10	-0.365132	1.01856e-17	56301
LGG	SLC7A11	cg06690548_SLC7A11	-0.560789	0	23657
LGG	SLC7A13	cg14588399_SLC7A13	-0.00979551	0.824332	157724
LGG	SLC7A14	cg18278638_SLC7A14	-0.628256	0	57709
LGG	SLC7A2	cg22416376_SLC7A2	-0.353544	1.22738e-16	6542
LGG	SLC7A3	cg20622056_SLC7A3	-0.204358	2.86393e-06	84889
LGG	SLC7A4	cg23894948_SLC7A4	-0.248268	1.09305e-08	6545
LGG	SLC7A5	cg04802238_SLC7A5	-0.20548	2.65087e-06	8140
LGG	SLC7A6	cg00415057_SLC7A6	-0.265013	1.12179e-09	9057
LGG	SLC7A7	cg15070897_SLC7A7	-0.552189	0	9056
LGG	SLC7A8	cg19473656_SLC7A8	-0.343573	1.21368e-15	23428
LGG	SLC7A9	cg20445283_SLC7A9	-0.442273	4.00625e-26	11136
LIHC	SLC7A1	cg14424530_SLC7A1	-0.453416	0	6541
LIHC	SLC7A10	cg13272818_SLC7A10	-0.383798	1.81678e-14	56301
LIHC	SLC7A11	cg06690548_SLC7A11	-0.498485	1.06475e-24	23657
LIHC	SLC7A13	cg14588399_SLC7A13	-0.0549319	0.291293	157724
LIHC	SLC7A14	cg21799607_SLC7A14	-0.162149	0.0017277	57709
LIHC	SLC7A2	cg22416376_SLC7A2	-0.348049	7.16341e-12	6542
LIHC	SLC7A3	cg20622056_SLC7A3	-0.101517	0.0507245	84889
LIHC	SLC7A4	cg04054731_SLC7A4	-0.11773	0.0233366	6545
LIHC	SLC7A5	cg08710629_SLC7A5	-0.337978	3.049e-11	8140
LIHC	SLC7A6	cg09194755_SLC7A6	-0.2835	3.16627e-08	9057
LIHC	SLC7A7	cg15070897_SLC7A7	-0.223465	1.4664e-05	9056
LIHC	SLC7A8	cg15527515_SLC7A8	-0.285595	2.48618e-08	23428
LIHC	SLC7A9	cg05467458_SLC7A9	-0.359989	8.57398e-13	11136
LUAD	SLC7A1	cg21175585_SLC7A1	-0.0612025	0.192948	6541
LUAD	SLC7A10	cg13272818_SLC7A10	-0.392912	3.28406e-18	56301
LUAD	SLC7A11	cg06690548_SLC7A11	-0.519598	0	23657
LUAD	SLC7A13	cg09548292_SLC7A13	-0.00280021	0.952554	157724
LUAD	SLC7A14	cg07766263_SLC7A14	-0.190557	4.378e-05	57709
LUAD	SLC7A2	cg16906456_SLC7A2	-0.514529	0	6542
LUAD	SLC7A3	cg02053896_SLC7A3	-0.163283	0.000477643	84889
LUAD	SLC7A4	cg13286281_SLC7A4	-0.515686	3.27739e-32	6545
LUAD	SLC7A5	cg00728300_SLC7A5	-0.411652	0	8140
LUAD	SLC7A6	cg10049535_SLC7A6	-0.0146061	0.756186	9057
LUAD	SLC7A7	cg15070897_SLC7A7	-0.333566	3.96231e-13	9056
LUAD	SLC7A8	cg06722639_SLC7A8	-0.362069	1.88808e-15	23428
LUAD	SLC7A9	cg20445283_SLC7A9	-0.538486	1.69639e-35	11136
LUSC	SLC7A1	cg10905736_SLC7A1	-0.0836282	0.107774	6541
LUSC	SLC7A10	cg00910067_SLC7A10	-0.173453	0.00079325	56301
LUSC	SLC7A11	cg06690548_SLC7A11	-0.566466	0	23657
LUSC	SLC7A13	cg09548292_SLC7A13	-0.0494859	0.341842	157724
LUSC	SLC7A14	cg07766263_SLC7A14	-0.379488	3.73786e-14	57709
LUSC	SLC7A2	cg09020665_SLC7A2	-0.359066	1.36288e-12	6542
LUSC	SLC7A3	cg20622056_SLC7A3	-0.385066	1.46658e-14	84889
LUSC	SLC7A4	cg13286281_SLC7A4	-0.407634	2.76317e-16	6545
LUSC	SLC7A5	cg03850117_SLC7A5	-0.40697	0	8140
LUSC	SLC7A6	cg06305340_SLC7A6	-0.234186	5.46624e-06	9057
LUSC	SLC7A7	cg16465430_SLC7A7	-0.113779	0.0284806	9056
LUSC	SLC7A8	cg15527515_SLC7A8	-0.503256	0	23428
LUSC	SLC7A9	cg20445283_SLC7A9	-0.0813499	0.117767	11136
MESO	SLC7A1	cg00953201_SLC7A1	-0.0514872	0.635174	6541
MESO	SLC7A10	cg02824451_SLC7A10	-0.307726	0.00373795	56301
MESO	SLC7A11	cg06690548_SLC7A11	-0.415105	7.426e-05	23657
MESO	SLC7A14	cg05937737_SLC7A14	-0.199085	0.0645104	57709
MESO	SLC7A2	cg02786378_SLC7A2	-0.30012	0.00489154	6542
MESO	SLC7A3	cg20622056_SLC7A3	-0.43176	2.973e-05	84889
MESO	SLC7A4	cg02114946_SLC7A4	-0.46539	7.18627e-06	6545
MESO	SLC7A5	cg06665333_SLC7A5	-0.121164	0.26306	8140
MESO	SLC7A6	cg06305340_SLC7A6	-0.354724	0.000804475	9057
MESO	SLC7A7	cg18960218_SLC7A7	-0.546931	7.24439e-08	9056
MESO	SLC7A8	cg23168192_SLC7A8	-0.333181	0.00170226	23428
MESO	SLC7A9	cg05337042_SLC7A9	-0.142615	0.187244	11136
OV	SLC7A1	cg04769514_SLC7A1	-0.716667	0.0368662	6541
OV	SLC7A10	cg02824451_SLC7A10	-0.516667	0.1618	56301
OV	SLC7A11	cg06206831_SLC7A11	-0.566667	0.120574	23657
OV	SLC7A14	cg14873240_SLC7A14	-0.288177	0.452056	57709
OV	SLC7A2	cg23370213_SLC7A2	-0.783333	0.0172233	6542
OV	SLC7A3	cg13857811_SLC7A3	-0.583333	0.107997	84889
OV	SLC7A4	cg23894948_SLC7A4	-0.75	0.0254905	6545
OV	SLC7A5	cg03850117_SLC7A5	-0.283333	0.462991	8140
OV	SLC7A6	cg06305340_SLC7A6	-0.75	0.0254905	9057
OV	SLC7A7	cg12913832_SLC7A7	-0.15	0.708069	9056
OV	SLC7A8	cg06722639_SLC7A8	-0.733333	0.0311232	23428
OV	SLC7A9	cg05337042_SLC7A9	0	1	11136
PAAD	SLC7A1	cg09887627_SLC7A1	0.0039354	0.95839	6541
PAAD	SLC7A10	cg18031850_SLC7A10	-0.363281	6.22931e-07	56301
PAAD	SLC7A11	cg06690548_SLC7A11	-0.474524	2.58135e-11	23657
PAAD	SLC7A13	cg09548292_SLC7A13	-0.0599197	0.426898	157724
PAAD	SLC7A14	cg07766263_SLC7A14	-0.546008	3.21147e-15	57709
PAAD	SLC7A2	cg22416376_SLC7A2	-0.4432	8.61612e-10	6542
PAAD	SLC7A3	cg00348113_SLC7A3	-0.118482	0.11522	84889
PAAD	SLC7A4	cg23644624_SLC7A4	-0.421856	6.35542e-09	6545
PAAD	SLC7A5	cg04264781_SLC7A5	-0.119342	0.112534	8140
PAAD	SLC7A6	cg09181339_SLC7A6	0.0505368	0.502544	9057
PAAD	SLC7A7	cg15070897_SLC7A7	-0.520085	0	9056
PAAD	SLC7A8	cg01746503_SLC7A8	-0.217405	0.00361958	23428
PAAD	SLC7A9	cg20445283_SLC7A9	-0.352758	1.36954e-06	11136
PCPG	SLC7A1	cg00953201_SLC7A1	-0.0375432	0.617496	6541
PCPG	SLC7A10	cg02824451_SLC7A10	-0.1413	0.0592008	56301
PCPG	SLC7A11	cg00534274_SLC7A11	0.105013	0.16167	23657
PCPG	SLC7A13	cg09548292_SLC7A13	0.02611	0.728637	157724
PCPG	SLC7A14	cg21369231_SLC7A14	-0.343465	2.90681e-06	57709
PCPG	SLC7A2	cg02207200_SLC7A2	0.0571046	0.447324	6542
PCPG	SLC7A3	cg02053896_SLC7A3	0.0100221	0.894074	84889
PCPG	SLC7A4	cg23894948_SLC7A4	-0.320917	1.3223e-05	6545
PCPG	SLC7A5	cg27555036_SLC7A5	-0.071726	0.339682	8140
PCPG	SLC7A6	cg07925823_SLC7A6	-0.0197895	0.792408	9057
PCPG	SLC7A7	cg19599045_SLC7A7	-0.113053	0.131865	9056
PCPG	SLC7A8	cg27035169_SLC7A8	-0.304879	3.628e-05	23428
PCPG	SLC7A9	cg24734575_SLC7A9	-0.0572264	0.446718	11136
PRAD	SLC7A1	cg20845305_SLC7A1	0.00525706	0.906904	6541
PRAD	SLC7A10	cg00910067_SLC7A10	-0.141563	0.00155651	56301
PRAD	SLC7A11	cg06690548_SLC7A11	-0.528363	0	23657
PRAD	SLC7A13	cg14588399_SLC7A13	-0.0113686	0.80041	157724
PRAD	SLC7A14	cg05937737_SLC7A14	-0.484983	1.10369e-30	57709
PRAD	SLC7A2	cg04053163_SLC7A2	-0.349521	1.2211e-15	6542
PRAD	SLC7A3	cg20622056_SLC7A3	-0.222454	5.45148e-07	84889
PRAD	SLC7A4	cg23644624_SLC7A4	-0.767633	1.06215e-97	6545
PRAD	SLC7A5	cg26907768_SLC7A5	-0.248827	2.10958e-08	8140
PRAD	SLC7A6	cg06305340_SLC7A6	-0.393992	0	9057
PRAD	SLC7A7	cg15070897_SLC7A7	-0.379898	0	9056
PRAD	SLC7A8	cg06722639_SLC7A8	-0.641505	0	23428
PRAD	SLC7A9	cg16014699_SLC7A9	-0.221214	6.32396e-07	11136
READ	SLC7A1	cg14424530_SLC7A1	-0.238753	0.0221199	6541
READ	SLC7A10	cg09968457_SLC7A10	-0.0695895	0.509798	56301
READ	SLC7A11	cg01309945_SLC7A11	-0.249403	0.0167175	23657
READ	SLC7A14	cg21884231_SLC7A14	-0.363878	0.000363124	57709
READ	SLC7A2	cg09020665_SLC7A2	-0.0513848	0.626064	6542
READ	SLC7A3	cg20622056_SLC7A3	-0.062617	0.5532	84889
READ	SLC7A4	cg23894948_SLC7A4	-0.417089	4.1607e-05	6545
READ	SLC7A5	cg08094280_SLC7A5	-0.0988086	0.348081	8140
READ	SLC7A6	cg09194755_SLC7A6	-0.295671	0.00435331	9057
READ	SLC7A7	cg15070897_SLC7A7	-0.490267	9.92321e-07	9056
READ	SLC7A8	cg23168192_SLC7A8	-0.534886	6.60551e-08	23428
READ	SLC7A9	cg20445283_SLC7A9	-0.533206	4.44837e-08	11136
SARC	SLC7A1	cg26117398_SLC7A1	-0.0204385	0.743225	6541
SARC	SLC7A10	cg02824451_SLC7A10	-0.161909	0.00904591	56301
SARC	SLC7A11	cg06690548_SLC7A11	-0.380864	3.15964e-10	23657
SARC	SLC7A13	cg09548292_SLC7A13	-0.027465	0.659971	157724
SARC	SLC7A14	cg07766263_SLC7A14	-0.34671	9.9526e-09	57709
SARC	SLC7A2	cg09020665_SLC7A2	-0.444067	0	6542
SARC	SLC7A3	cg02053896_SLC7A3	-0.115901	0.0625306	84889
SARC	SLC7A4	cg23894948_SLC7A4	-0.405453	1.1424e-11	6545
SARC	SLC7A5	cg08617020_SLC7A5	-0.274843	7.79124e-06	8140
SARC	SLC7A6	cg09181339_SLC7A6	-0.420474	2.03356e-12	9057
SARC	SLC7A7	cg15070897_SLC7A7	-0.633613	0	9056
SARC	SLC7A8	cg15527515_SLC7A8	-0.312002	3.42766e-07	23428
SARC	SLC7A9	cg05337042_SLC7A9	0.0772494	0.215327	11136
SKCM	SLC7A1	cg21690645_SLC7A1	-0.121055	0.00871669	6541
SKCM	SLC7A10	cg18031850_SLC7A10	-0.148641	0.00124491	56301
SKCM	SLC7A11	cg06690548_SLC7A11	-0.544942	1.25333e-37	23657
SKCM	SLC7A13	cg09548292_SLC7A13	0.0594285	0.198894	157724
SKCM	SLC7A14	cg05937737_SLC7A14	-0.205062	7.57995e-06	57709
SKCM	SLC7A2	cg02207200_SLC7A2	-0.290247	1.80366e-10	6542
SKCM	SLC7A3	cg20622056_SLC7A3	-0.267888	3.76798e-09	84889
SKCM	SLC7A4	cg23894948_SLC7A4	-0.666058	1.92354e-61	6545
SKCM	SLC7A5	cg26907768_SLC7A5	-0.251844	3.59649e-08	8140
SKCM	SLC7A6	cg04304036_SLC7A6	-0.262612	8.83723e-09	9057
SKCM	SLC7A7	cg19872681_SLC7A7	-0.395252	0	9056
SKCM	SLC7A8	cg01746503_SLC7A8	-0.411771	0	23428
SKCM	SLC7A9	cg20445283_SLC7A9	0.0396368	0.391756	11136
STAD	SLC7A1	cg19456164_SLC7A1	0.0732942	0.15824	6541
STAD	SLC7A10	cg02824451_SLC7A10	-0.36738	2.48997e-13	56301
STAD	SLC7A11	cg06690548_SLC7A11	-0.406535	0	23657
STAD	SLC7A13	cg09548292_SLC7A13	-0.0519545	0.317618	157724
STAD	SLC7A14	cg07766263_SLC7A14	-0.404634	4.35489e-16	57709
STAD	SLC7A2	cg09020665_SLC7A2	-0.590515	0	6542
STAD	SLC7A3	cg20622056_SLC7A3	-0.30032	3.42442e-09	84889
STAD	SLC7A4	cg04054731_SLC7A4	-0.649508	6.01623e-46	6545
STAD	SLC7A5	cg06372223_SLC7A5	-0.243176	2.23378e-06	8140
STAD	SLC7A6	cg06305340_SLC7A6	-0.306743	1.8448e-09	9057
STAD	SLC7A7	cg15070897_SLC7A7	-0.373775	8.86174e-14	9056
STAD	SLC7A8	cg23168192_SLC7A8	-0.221438	1.7125e-05	23428
STAD	SLC7A9	cg20445283_SLC7A9	-0.517094	7.99228e-27	11136
TGCT	SLC7A1	cg02381064_SLC7A1	0.46905	2.15366e-09	6541
TGCT	SLC7A10	cg05976074_SLC7A10	-0.358489	7.68514e-06	56301
TGCT	SLC7A11	cg06690548_SLC7A11	-0.00507578	0.950802	23657
TGCT	SLC7A13	cg09548292_SLC7A13	0.152209	0.0629662	157724
TGCT	SLC7A14	cg07766263_SLC7A14	-0.431658	3.48581e-08	57709
TGCT	SLC7A2	cg25557835_SLC7A2	-0.317157	8.3371e-05	6542
TGCT	SLC7A3	cg11024449_SLC7A3	-0.143571	0.0796618	84889
TGCT	SLC7A4	cg02114946_SLC7A4	-0.77055	0	6545
TGCT	SLC7A5	cg26529851_SLC7A5	0.00527135	0.948909	8140
TGCT	SLC7A6	cg10049535_SLC7A6	-0.393808	7.68132e-07	9057
TGCT	SLC7A7	cg02999224_SLC7A7	0.0454651	0.580234	9056
TGCT	SLC7A8	cg08104568_SLC7A8	-0.300801	0.000196304	23428
TGCT	SLC7A9	cg24734575_SLC7A9	0.199563	0.0143505	11136
THCA	SLC7A1	cg09214535_SLC7A1	0.0218681	0.623833	6541
THCA	SLC7A10	cg09968457_SLC7A10	-0.112213	0.011623	56301
THCA	SLC7A11	cg06690548_SLC7A11	-0.414884	0	23657
THCA	SLC7A13	cg09548292_SLC7A13	-0.0264578	0.553051	157724
THCA	SLC7A14	cg01289541_SLC7A14	-0.138605	0.00179549	57709
THCA	SLC7A2	cg23370213_SLC7A2	-0.293642	2.09837e-11	6542
THCA	SLC7A3	cg22829451_SLC7A3	-0.180885	4.3399e-05	84889
THCA	SLC7A4	cg27645955_SLC7A4	-0.372407	4.65276e-18	6545
THCA	SLC7A5	cg02614661_SLC7A5	-0.0760893	0.0876091	8140
THCA	SLC7A6	cg09194755_SLC7A6	-0.0930292	0.0366556	9057
THCA	SLC7A7	cg18960218_SLC7A7	-0.622853	0	9056
THCA	SLC7A8	cg27035169_SLC7A8	-0.339212	6.08567e-15	23428
THCA	SLC7A9	cg16014699_SLC7A9	-0.156224	0.000425631	11136
THYM	SLC7A1	cg00953201_SLC7A1	-0.363859	4.9645e-05	6541
THYM	SLC7A10	cg13272818_SLC7A10	-0.407371	3.87951e-06	56301
THYM	SLC7A11	cg13028471_SLC7A11	-0.474137	6.63758e-08	23657
THYM	SLC7A13	cg14588399_SLC7A13	-0.0092623	0.920024	157724
THYM	SLC7A14	cg11624728_SLC7A14	-0.308992	0.00059509	57709
THYM	SLC7A2	cg09020665_SLC7A2	-0.327627	0.000279347	6542
THYM	SLC7A3	cg20622056_SLC7A3	-0.203033	0.0261446	84889
THYM	SLC7A4	cg27645955_SLC7A4	-0.312549	0.0005412	6545
THYM	SLC7A5	cg08094280_SLC7A5	0.230454	0.0114806	8140
THYM	SLC7A6	cg09194755_SLC7A6	-0.186957	0.0410225	9057
THYM	SLC7A7	cg15070897_SLC7A7	-0.494562	1.4784e-08	9056
THYM	SLC7A8	cg19473656_SLC7A8	-0.538037	2.56317e-10	23428
THYM	SLC7A9	cg24734575_SLC7A9	-0.261074	0.00407578	11136
UCEC	SLC7A1	cg13224075_SLC7A1	0.0531457	0.488305	6541
UCEC	SLC7A10	cg13272818_SLC7A10	-0.460402	2.09007e-10	56301
UCEC	SLC7A11	cg06690548_SLC7A11	-0.476319	5.04509e-11	23657
UCEC	SLC7A14	cg04386206_SLC7A14	-0.194845	0.0104273	57709
UCEC	SLC7A2	cg23370213_SLC7A2	-0.348542	3.23901e-06	6542
UCEC	SLC7A3	cg11024449_SLC7A3	-0.231429	0.0022535	84889
UCEC	SLC7A4	cg27645955_SLC7A4	-0.54256	1.49545e-14	6545
UCEC	SLC7A5	cg09285525_SLC7A5	0.274617	0.000280691	8140
UCEC	SLC7A6	cg06305340_SLC7A6	-0.428925	6.2048e-09	9057
UCEC	SLC7A7	cg15070897_SLC7A7	-0.473566	7.10185e-11	9056
UCEC	SLC7A8	cg06722639_SLC7A8	-0.161109	0.0348419	23428
UCEC	SLC7A9	cg20445283_SLC7A9	-0.129535	0.0903441	11136
UCS	SLC7A1	cg02497486_SLC7A1	-0.097161	0.47109	6541
UCS	SLC7A10	cg13272818_SLC7A10	-0.547835	1.4441e-05	56301
UCS	SLC7A11	cg06690548_SLC7A11	-0.592105	2.04191e-06	23657
UCS	SLC7A14	cg05663573_SLC7A14	-0.426213	0.000947225	57709
UCS	SLC7A2	cg23370213_SLC7A2	-0.599883	1.41518e-06	6542
UCS	SLC7A3	cg10801213_SLC7A3	-0.356884	0.00670317	84889
UCS	SLC7A4	cg23894948_SLC7A4	-0.287205	0.0306545	6545
UCS	SLC7A5	cg26637881_SLC7A5	-0.0779103	0.563604	8140
UCS	SLC7A6	cg06305340_SLC7A6	-0.458323	0.000389009	9057
UCS	SLC7A7	cg19872681_SLC7A7	-0.459749	0.000371455	9056
UCS	SLC7A8	cg05357695_SLC7A8	-0.349365	0.0080227	23428
UCS	SLC7A9	cg20445283_SLC7A9	-0.403293	0.00201808	11136
UVM	SLC7A1	cg02381064_SLC7A1	-0.339897	0.00214764	6541
UVM	SLC7A10	cg18031850_SLC7A10	-0.0782119	0.490448	56301
UVM	SLC7A11	cg21877274_SLC7A11	-0.356118	0.00126743	23657
UVM	SLC7A14	cg03861633_SLC7A14	-0.10764	0.341924	57709
UVM	SLC7A2	cg23370213_SLC7A2	-0.569105	6.59369e-08	6542
UVM	SLC7A3	cg22829451_SLC7A3	-0.348389	0.00154078	84889
UVM	SLC7A4	cg00543869_SLC7A4	-0.481927	7.87998e-06	6545
UVM	SLC7A5	cg04481596_SLC7A5	-0.47112	1.316e-05	8140
UVM	SLC7A6	cg04304036_SLC7A6	-0.086662	0.443865	9057
UVM	SLC7A7	cg19872681_SLC7A7	-0.491983	4.81966e-06	9056
UVM	SLC7A8	cg15527515_SLC7A8	-0.527848	7.4138e-07	23428
UVM	SLC7A9	cg26267782_SLC7A9	-0.16427	0.145375	11136
