# Supplementary material for: Integrative pan-cancer analysis reveals the prognostic and immunological significance of SLC7 family cationic amino acid transporters
Source: Sci Rep. 2026 Jan 8;16:4500. doi: 10.1038/s41598-025-34723-8 (PMC12865201; doi:10.1038/s41598-025-34723-8)
Supplement: Supplementary file 2 — Supplementary Material 2 [file 41598_2025_34723_MOESM2_ESM.xlsx]

## Sheet: SheetName
Table S2 The Methylation Levels of SLC7A4 Between Tumor and Normal Tissues.
cancertype	symbol	gene_tag	fc	trend	pval	fdr	entrez
BLCA	SLC7A10	cg02824451_SLC7A10	0.0406167	Up	4.1998e-05	6.5895e-05	56301
BLCA	SLC7A11	cg06690548_SLC7A11	-0.197507	Down	1.56885e-07	3.43898e-07	23657
BLCA	SLC7A13	cg09548292_SLC7A13	-0.0216353	Down	0.00040224	0.00055478	157724
BLCA	SLC7A14	cg07766263_SLC7A14	0.260953	Up	1.74655e-10	5.77559e-10	57709
BLCA	SLC7A2	cg09020665_SLC7A2	0.0389575	Up	2.64372e-09	7.41496e-09	6542
BLCA	SLC7A3	cg20622056_SLC7A3	0.170685	Up	8.5546e-05	0.000129021	84889
BLCA	SLC7A4	cg23894948_SLC7A4	-0.0519176	Down	0.00397555	0.00474833	6545
BLCA	SLC7A5	cg07067659_SLC7A5	0.0176034	Up	0.00138984	0.00177305	8140
BLCA	SLC7A7	cg15070897_SLC7A7	-0.0635518	Down	9.6401e-06	1.6461e-05	9056
BLCA	SLC7A8	cg15527515_SLC7A8	-0.176002	Down	1.9606e-05	3.2172e-05	23428
BLCA	SLC7A9	cg24734575_SLC7A9	-0.142694	Down	6.85449e-33	4.01559e-31	11136
BRCA	SLC7A1	cg11193411_SLC7A1	0.0644476	Up	4.6198e-12	8.56212e-12	6541
BRCA	SLC7A10	cg02709032_SLC7A10	0.102745	Up	2.77292e-09	4.56325e-09	56301
BRCA	SLC7A13	cg09548292_SLC7A13	0.0126842	Up	2.94573e-07	4.38467e-07	157724
BRCA	SLC7A14	cg05937737_SLC7A14	0.447424	Up	2.22607e-74	2.91839e-73	57709
BRCA	SLC7A3	cg02053896_SLC7A3	0.246438	Up	1.01404e-53	6.76686e-53	84889
BRCA	SLC7A4	cg23644624_SLC7A4	0.21103	Up	3.07364e-68	3.23168e-67	6545
BRCA	SLC7A5	cg03486383_SLC7A5	-0.00662581	Down	0.000383117	0.000467216	8140
BRCA	SLC7A6	cg09181339_SLC7A6	0.00235166	Up	0.000297124	0.000365634	9057
BRCA	SLC7A7	cg15070897_SLC7A7	-0.0476225	Down	2.65683e-10	4.57441e-10	9056
BRCA	SLC7A8	cg13052102_SLC7A8	0.0354639	Up	1.96595e-13	3.83943e-13	23428
BRCA	SLC7A9	cg20445283_SLC7A9	-0.0381546	Down	4.74e-14	9.44966e-14	11136
COAD	SLC7A10	cg18031850_SLC7A10	0.182965	Up	5.43386e-33	4.30054e-32	56301
COAD	SLC7A11	cg01309945_SLC7A11	-0.0806818	Down	6.55629e-20	2.61093e-19	23657
COAD	SLC7A14	cg07766263_SLC7A14	0.158948	Up	6.61879e-16	2.10182e-15	57709
COAD	SLC7A2	cg23370213_SLC7A2	0.18852	Up	1.44311e-32	1.11779e-31	6542
COAD	SLC7A3	cg11859529_SLC7A3	0.217991	Up	9.47148e-09	1.90104e-08	84889
COAD	SLC7A4	cg23644624_SLC7A4	0.0378475	Up	0.0251992	0.0256869	6545
COAD	SLC7A7	cg15070897_SLC7A7	-0.16986	Down	1.00167e-31	7.42685e-31	9056
COAD	SLC7A8	cg23168192_SLC7A8	-0.0511146	Down	0.000278598	0.000372854	23428
COAD	SLC7A9	cg20445283_SLC7A9	-0.128917	Down	1.91177e-13	5.26144e-13	11136
ESCA	SLC7A10	cg00910067_SLC7A10	0.0969507	Up	0.00255406	0.00399165	56301
ESCA	SLC7A11	cg06690548_SLC7A11	-0.17005	Down	0.00606092	0.00786104	23657
ESCA	SLC7A14	cg05663573_SLC7A14	0.366056	Up	1.641e-05	8.2784e-05	57709
ESCA	SLC7A3	cg20622056_SLC7A3	0.136555	Up	0.0185264	0.0191308	84889
ESCA	SLC7A4	cg04054731_SLC7A4	0.140299	Up	4.45151e-20	2.23555e-17	6545
ESCA	SLC7A5	cg08710629_SLC7A5	-0.0857963	Down	0.0174184	0.0181786	8140
ESCA	SLC7A7	cg15070897_SLC7A7	-0.107205	Down	0.00709743	0.00886375	9056
ESCA	SLC7A8	cg15527515_SLC7A8	-0.165895	Down	0.0030795	0.00462294	23428
HNSC	SLC7A1	cg26117398_SLC7A1	0.0790319	Up	6.8408e-05	9.8478e-05	6541
HNSC	SLC7A10	cg13272818_SLC7A10	0.0428689	Up	1.96161e-08	3.8602e-08	56301
HNSC	SLC7A11	cg06690548_SLC7A11	-0.149023	Down	7.18375e-12	1.79685e-11	23657
HNSC	SLC7A14	cg21154627_SLC7A14	0.321455	Up	1.4375e-69	6.55744e-68	57709
HNSC	SLC7A2	cg09020665_SLC7A2	0.13241	Up	6.93843e-43	7.91276e-42	6542
HNSC	SLC7A3	cg20622056_SLC7A3	0.238887	Up	1.11672e-18	4.07878e-18	84889
HNSC	SLC7A4	cg13286281_SLC7A4	0.10689	Up	6.258e-25	3.09151e-24	6545
HNSC	SLC7A5	cg08710629_SLC7A5	-0.0643321	Down	7.32504e-07	1.2732e-06	8140
HNSC	SLC7A7	cg18960218_SLC7A7	-0.114152	Down	8.06295e-19	2.96433e-18	9056
HNSC	SLC7A8	cg27035169_SLC7A8	0.0793589	Up	3.77583e-09	7.79276e-09	23428
HNSC	SLC7A9	cg20445283_SLC7A9	-0.0660004	Down	3.6816e-21	1.51262e-20	11136
KIRC	SLC7A1	cg00953201_SLC7A1	-0.0141717	Down	0.0417684	0.0417941	6541
KIRC	SLC7A10	cg00910067_SLC7A10	0.14487	Up	2.00455e-53	1.65279e-52	56301
KIRC	SLC7A11	cg06690548_SLC7A11	-0.0240377	Down	0.0217556	0.0222718	23657
KIRC	SLC7A14	cg05937737_SLC7A14	0.340351	Up	8.22449e-108	5.75596e-106	57709
KIRC	SLC7A2	cg09020665_SLC7A2	0.0525456	Up	3.9051e-21	9.80767e-21	6542
KIRC	SLC7A3	cg20622056_SLC7A3	0.168082	Up	3.48461e-31	1.24225e-30	84889
KIRC	SLC7A4	cg13286281_SLC7A4	0.128176	Up	3.19462e-56	2.94255e-55	6545
KIRC	SLC7A5	cg10169763_SLC7A5	0.010982	Up	0.00676686	0.00719271	8140
KIRC	SLC7A6	cg09181339_SLC7A6	0.00439303	Up	0.00362901	0.00393372	9057
KIRC	SLC7A7	cg15070897_SLC7A7	-0.0657651	Down	7.74049e-08	1.08824e-07	9056
KIRC	SLC7A8	cg15527515_SLC7A8	0.0889868	Up	1.13364e-16	2.3624e-16	23428
KIRC	SLC7A9	cg08836353_SLC7A9	-0.111236	Down	3.46949e-30	1.19492e-29	11136
KIRP	SLC7A1	cg01213557_SLC7A1	0.0654332	Up	5.67721e-34	7.12425e-33	6541
KIRP	SLC7A10	cg03049846_SLC7A10	0.0489495	Up	1.98467e-07	3.5692e-07	56301
KIRP	SLC7A13	cg09548292_SLC7A13	-0.0169761	Down	1.49004e-08	2.96319e-08	157724
KIRP	SLC7A14	cg18278638_SLC7A14	0.197288	Up	4.42645e-35	6.08137e-34	57709
KIRP	SLC7A2	cg09020665_SLC7A2	0.0650988	Up	1.85014e-11	4.64343e-11	6542
KIRP	SLC7A4	cg23894948_SLC7A4	0.0879987	Up	1.49648e-14	4.74616e-14	6545
KIRP	SLC7A5	cg06372223_SLC7A5	0.113029	Up	5.16243e-20	2.38964e-19	8140
KIRP	SLC7A6	cg06305340_SLC7A6	-0.0560375	Down	1.3044e-05	1.9766e-05	9057
KIRP	SLC7A8	cg06722639_SLC7A8	0.291682	Up	4.39382e-27	3.33882e-26	23428
KIRP	SLC7A9	cg16861209_SLC7A9	0.229232	Up	1.30717e-20	6.32813e-20	11136
LIHC	SLC7A1	cg14424530_SLC7A1	0.0294027	Up	0.0129196	0.0136742	6541
LIHC	SLC7A11	cg06690548_SLC7A11	-0.157139	Down	5.37604e-19	1.62937e-18	23657
LIHC	SLC7A13	cg14588399_SLC7A13	-0.101883	Down	2.27089e-09	3.96958e-09	157724
LIHC	SLC7A14	cg21799607_SLC7A14	-0.0803835	Down	9.12005e-10	1.63573e-09	57709
LIHC	SLC7A2	cg22416376_SLC7A2	0.205804	Up	8.07217e-30	4.21959e-29	6542
LIHC	SLC7A3	cg20622056_SLC7A3	0.0535678	Up	0.00609873	0.00667579	84889
LIHC	SLC7A4	cg04054731_SLC7A4	0.110766	Up	2.06556e-25	8.66487e-25	6545
LIHC	SLC7A8	cg15527515_SLC7A8	-0.0416147	Down	0.000270794	0.000333654	23428
LIHC	SLC7A9	cg05467458_SLC7A9	-0.0885634	Down	3.2052e-10	5.90577e-10	11136
LUAD	SLC7A1	cg21175585_SLC7A1	-0.0222564	Down	0.00395889	0.00448699	6541
LUAD	SLC7A11	cg06690548_SLC7A11	-0.229313	Down	1.72559e-44	3.36407e-43	23657
LUAD	SLC7A13	cg09548292_SLC7A13	-0.0209525	Down	0.00142011	0.001693	157724
LUAD	SLC7A14	cg07766263_SLC7A14	0.221246	Up	2.37163e-42	4.18965e-41	57709
LUAD	SLC7A2	cg16906456_SLC7A2	-0.110913	Down	3.35674e-21	1.51298e-20	6542
LUAD	SLC7A3	cg02053896_SLC7A3	0.19104	Up	9.31302e-15	2.64381e-14	84889
LUAD	SLC7A4	cg13286281_SLC7A4	0.0998436	Up	1.04675e-12	2.54003e-12	6545
LUAD	SLC7A5	cg00728300_SLC7A5	-0.0285323	Down	4.2399e-05	5.8447e-05	8140
LUAD	SLC7A7	cg15070897_SLC7A7	-0.0549024	Down	3.54553e-09	6.63403e-09	9056
LUAD	SLC7A8	cg06722639_SLC7A8	0.108028	Up	2.90119e-14	7.91878e-14	23428
LUAD	SLC7A9	cg20445283_SLC7A9	-0.107591	Down	1.11384e-18	4.19492e-18	11136
LUSC	SLC7A1	cg10905736_SLC7A1	-0.0417752	Down	9.32189e-06	1.1419e-05	6541
LUSC	SLC7A11	cg06690548_SLC7A11	-0.236013	Down	1.61086e-42	1.18292e-41	23657
LUSC	SLC7A13	cg09548292_SLC7A13	-0.019481	Down	5.51404e-08	7.61013e-08	157724
LUSC	SLC7A14	cg07766263_SLC7A14	0.190799	Up	5.41589e-48	5.03447e-47	57709
LUSC	SLC7A2	cg09020665_SLC7A2	0.141724	Up	9.16208e-40	5.97672e-39	6542
LUSC	SLC7A3	cg20622056_SLC7A3	0.0947039	Up	5.7378e-05	6.7473e-05	84889
LUSC	SLC7A4	cg13286281_SLC7A4	0.0868247	Up	1.13547e-24	3.66277e-24	6545
LUSC	SLC7A5	cg03850117_SLC7A5	-0.180914	Down	5.43566e-32	2.47289e-31	8140
LUSC	SLC7A6	cg06305340_SLC7A6	0.00632428	Up	0.00217037	0.00233964	9057
LUSC	SLC7A7	cg16465430_SLC7A7	0.0921598	Up	8.94936e-20	2.24433e-19	9056
LUSC	SLC7A8	cg15527515_SLC7A8	-0.133076	Down	2.56859e-22	7.34674e-22	23428
LUSC	SLC7A9	cg20445283_SLC7A9	-0.0718104	Down	2.09474e-28	8.11751e-28	11136
PAAD	SLC7A10	cg18031850_SLC7A10	0.15115	Up	6.6691e-05	0.000192321	56301
PAAD	SLC7A14	cg07766263_SLC7A14	0.164971	Up	0.000130955	0.000339206	57709
PAAD	SLC7A2	cg22416376_SLC7A2	0.123841	Up	0.0104094	0.012227	6542
PAAD	SLC7A5	cg04264781_SLC7A5	-0.0165544	Down	0.0147533	0.0161453	8140
PAAD	SLC7A6	cg09181339_SLC7A6	0.00288294	Up	0.00360368	0.00518087	9057
PAAD	SLC7A7	cg15070897_SLC7A7	-0.135856	Down	0.0140218	0.0155022	9056
PAAD	SLC7A8	cg01746503_SLC7A8	-0.0317498	Down	0.000887167	0.00164119	23428
PAAD	SLC7A9	cg20445283_SLC7A9	-0.186351	Down	6.27994e-06	2.668e-05	11136
PRAD	SLC7A1	cg20845305_SLC7A1	-0.0392227	Down	5.74566e-10	1.18881e-09	6541
PRAD	SLC7A10	cg00910067_SLC7A10	-0.0408356	Down	1.8213e-10	3.96106e-10	56301
PRAD	SLC7A11	cg06690548_SLC7A11	-0.160228	Down	3.76833e-12	9.59429e-12	23657
PRAD	SLC7A13	cg14588399_SLC7A13	-0.129895	Down	3.84668e-34	1.37664e-32	157724
PRAD	SLC7A14	cg05937737_SLC7A14	0.382313	Up	8.76258e-25	9.06048e-24	57709
PRAD	SLC7A2	cg04053163_SLC7A2	0.0318759	Up	0.0281944	0.0287093	6542
PRAD	SLC7A3	cg20622056_SLC7A3	0.361221	Up	6.27539e-29	1.19634e-27	84889
PRAD	SLC7A4	cg23644624_SLC7A4	0.261632	Up	3.1363e-24	2.99769e-23	6545
PRAD	SLC7A5	cg26907768_SLC7A5	0.048411	Up	2.5398e-05	3.4574e-05	8140
PRAD	SLC7A6	cg06305340_SLC7A6	0.0426256	Up	1.56694e-15	5.52994e-15	9057
PRAD	SLC7A7	cg15070897_SLC7A7	-0.0246966	Down	0.00044485	0.000538849	9056
PRAD	SLC7A8	cg06722639_SLC7A8	0.13652	Up	4.60727e-18	2.08572e-17	23428
PRAD	SLC7A9	cg16014699_SLC7A9	-0.010293	Down	1.36663e-13	4.02087e-13	11136
THCA	SLC7A11	cg06690548_SLC7A11	-0.0260544	Down	0.00526566	0.00630204	23657
THCA	SLC7A2	cg23370213_SLC7A2	-0.0234963	Down	4.0003e-05	6.9447e-05	6542
THCA	SLC7A4	cg27645955_SLC7A4	0.00844181	Up	0.00141743	0.00191881	6545
THCA	SLC7A5	cg02614661_SLC7A5	-0.0145335	Down	0.000478225	0.000703838	8140
THCA	SLC7A7	cg18960218_SLC7A7	-0.0194659	Down	6.60824e-06	1.2753e-05	9056
THCA	SLC7A9	cg16014699_SLC7A9	0.125961	Up	1.67332e-08	4.3579e-08	11136
UCEC	SLC7A1	cg13224075_SLC7A1	-0.0396235	Down	5.21441e-11	1.00777e-10	6541
UCEC	SLC7A10	cg13272818_SLC7A10	0.0285804	Up	0.000304774	0.000385688	56301
UCEC	SLC7A11	cg06690548_SLC7A11	-0.225592	Down	2.00949e-11	3.976e-11	23657
UCEC	SLC7A14	cg04386206_SLC7A14	0.320579	Up	8.04539e-67	2.60435e-65	57709
UCEC	SLC7A2	cg23370213_SLC7A2	0.105533	Up	1.03591e-29	5.97637e-29	6542
UCEC	SLC7A3	cg11024449_SLC7A3	0.115632	Up	2.2568e-10	4.19236e-10	84889
UCEC	SLC7A4	cg27645955_SLC7A4	0.147448	Up	3.81307e-33	2.63367e-32	6545
UCEC	SLC7A6	cg06305340_SLC7A6	0.0318868	Up	3.21132e-12	6.64896e-12	9057
UCEC	SLC7A7	cg15070897_SLC7A7	-0.0529974	Down	1.30788e-08	2.20134e-08	9056
UCEC	SLC7A8	cg06722639_SLC7A8	0.321377	Up	1.17603e-43	1.31474e-42	23428
UCEC	SLC7A9	cg20445283_SLC7A9	-0.0706874	Down	6.22701e-17	1.70575e-16	11136
