# Supplementary material for: Integrative pan-cancer analysis reveals the prognostic and immunological significance of SLC7 family cationic amino acid transporters
Source: Sci Rep. 2026 Jan 8;16:4500. doi: 10.1038/s41598-025-34723-8 (PMC12865201; doi:10.1038/s41598-025-34723-8)
Supplement: Supplementary file 3 — Supplementary Material 3 [file 41598_2025_34723_MOESM3_ESM.xlsx]

## Sheet: SheetName
TableS1 The Somatic Copy Number Variants of SLC7 Family Genes
cancertype	symbol	spm	fdr	entrez
ACC	SLC7A1	0.163675	0.366995	6541
ACC	SLC7A10	0.0568131	0.825473	56301
ACC	SLC7A11	-0.098807	0.642951	23657
ACC	SLC7A13	0.0516115	0.843739	157724
ACC	SLC7A14	0.0574618	0.823546	57709
ACC	SLC7A2	0.141287	0.457069	6542
ACC	SLC7A3	0.0600881	0.812021	84889
ACC	SLC7A4	0.142295	0.452776	6545
ACC	SLC7A5	-0.195097	0.254443	8140
ACC	SLC7A6	0.649723	1.10822e-07	9057
ACC	SLC7A7	-0.240264	0.133035	9056
ACC	SLC7A8	0.0571049	0.824914	23428
ACC	SLC7A9	0.33861	0.0191328	11136
BLCA	SLC7A1	0.197049	0.000253258	6541
BLCA	SLC7A10	0.183816	0.000715305	56301
BLCA	SLC7A11	0.110661	0.0589654	23657
BLCA	SLC7A13	0.172491	0.00163897	157724
BLCA	SLC7A14	0.111167	0.0576475	57709
BLCA	SLC7A2	0.110964	0.0581701	6542
BLCA	SLC7A3	0.0853384	0.164339	84889
BLCA	SLC7A4	0.234279	9.06103e-06	6545
BLCA	SLC7A5	0.192939	0.000351637	8140
BLCA	SLC7A6	0.467078	1.02574e-21	9057
BLCA	SLC7A7	0.109973	0.0608577	9056
BLCA	SLC7A8	0.197278	0.000248571	23428
BLCA	SLC7A9	0.255867	9.79624e-07	11136
BRCA	SLC7A1	0.337122	4.39118e-29	6541
BRCA	SLC7A10	0.18689	2.20749e-09	56301
BRCA	SLC7A11	0.0841616	0.010807	23657
BRCA	SLC7A13	0.126932	7.3134e-05	157724
BRCA	SLC7A14	-0.0813057	0.0140816	57709
BRCA	SLC7A2	0.256054	7.13645e-17	6542
BRCA	SLC7A3	0.010281	0.795311	84889
BRCA	SLC7A4	0.116093	0.000311482	6545
BRCA	SLC7A5	0.47008	9.46126e-59	8140
BRCA	SLC7A6	0.640883	1.42242e-122	9057
BRCA	SLC7A7	0.00876427	0.827538	9056
BRCA	SLC7A8	0.299058	7.20307e-23	23428
BRCA	SLC7A9	0.22614	2.55444e-13	11136
CESC	SLC7A1	0.377529	3.95926e-10	6541
CESC	SLC7A10	0.216409	0.000832536	56301
CESC	SLC7A11	0.142652	0.0394504	23657
CESC	SLC7A13	-0.0371907	0.67396	157724
CESC	SLC7A14	-0.00835655	0.936072	57709
CESC	SLC7A2	0.133203	0.0572794	6542
CESC	SLC7A3	0.0804195	0.295207	84889
CESC	SLC7A4	0.0781286	0.311921	6545
CESC	SLC7A5	0.234669	0.000247242	8140
CESC	SLC7A6	0.353072	6.47088e-09	9057
CESC	SLC7A7	0.00704544	0.948533	9056
CESC	SLC7A8	0.177134	0.00793451	23428
CESC	SLC7A9	0.238397	0.000190071	11136
CHOL	SLC7A1	0.364374	0.286192	6541
CHOL	SLC7A10	0.00544869	0.998515	56301
CHOL	SLC7A11	0.122562	0.868757	23657
CHOL	SLC7A13	0.241006	0.604875	157724
CHOL	SLC7A14	0.0837512	0.932574	57709
CHOL	SLC7A2	-0.192419	0.731069	6542
CHOL	SLC7A3	0.190692	0.734915	84889
CHOL	SLC7A4	0.305406	0.439195	6545
CHOL	SLC7A5	0.236566	0.616219	8140
CHOL	SLC7A6	0.228917	0.637083	9057
CHOL	SLC7A7	0.357488	0.302445	9056
CHOL	SLC7A8	0.413656	0.189197	23428
CHOL	SLC7A9	0.310613	0.424302	11136
COAD	SLC7A1	0.63058	6.44896e-30	6541
COAD	SLC7A10	0.15366	0.0312695	56301
COAD	SLC7A11	0.267943	3.2925e-05	23657
COAD	SLC7A13	0.0393227	0.713684	157724
COAD	SLC7A14	0.0473141	0.640962	57709
COAD	SLC7A2	0.207979	0.00193725	6542
COAD	SLC7A3	0.0797167	0.354661	84889
COAD	SLC7A4	-0.0121674	0.923432	6545
COAD	SLC7A5	0.147352	0.0408246	8140
COAD	SLC7A6	0.473715	2.29779e-15	9057
COAD	SLC7A7	0.227018	0.000596672	9056
COAD	SLC7A8	0.133857	0.069652	23428
COAD	SLC7A9	0.159749	0.0238847	11136
DLBC	SLC7A1	0.252097	1	6541
DLBC	SLC7A10	0.308685	1	56301
DLBC	SLC7A11	0.254236	1	23657
DLBC	SLC7A13	-0.23398	1	157724
DLBC	SLC7A14	-0.117098	1	57709
DLBC	SLC7A2	0.164671	1	6542
DLBC	SLC7A3	0.0279979	1	84889
DLBC	SLC7A4	-0.0383685	1	6545
DLBC	SLC7A5	0.198865	1	8140
DLBC	SLC7A6	0.343034	0.977378	9057
DLBC	SLC7A7	0.117947	1	9056
DLBC	SLC7A8	0.0174857	1	23428
DLBC	SLC7A9	0.0718463	1	11136
ESCA	SLC7A1	0.374651	1.52032e-06	6541
ESCA	SLC7A10	0.143085	0.116819	56301
ESCA	SLC7A11	-0.036434	0.752156	23657
ESCA	SLC7A13	-0.0318724	0.785154	157724
ESCA	SLC7A14	0.228121	0.00669814	57709
ESCA	SLC7A2	0.141557	0.121525	6542
ESCA	SLC7A3	0.0559864	0.607	84889
ESCA	SLC7A4	-0.00445393	0.97532	6545
ESCA	SLC7A5	0.374621	1.5231e-06	8140
ESCA	SLC7A6	0.512644	4.15531e-12	9057
ESCA	SLC7A7	0.0284925	0.810647	9056
ESCA	SLC7A8	0.341974	1.4703e-05	23428
ESCA	SLC7A9	0.275394	0.000732637	11136
GBM	SLC7A1	0.230274	0.0346119	6541
GBM	SLC7A10	0.16191	0.191862	56301
GBM	SLC7A11	0.199728	0.0806806	23657
GBM	SLC7A13	-0.0108142	0.971274	157724
GBM	SLC7A14	0.0731261	0.676316	57709
GBM	SLC7A2	0.133289	0.321766	6542
GBM	SLC7A3	-0.129181	0.343273	84889
GBM	SLC7A4	0.105391	0.482857	6545
GBM	SLC7A5	0.187883	0.108932	8140
GBM	SLC7A6	0.3056	0.00241397	9057
GBM	SLC7A7	0.00706131	0.982392	9056
GBM	SLC7A8	0.109018	0.460266	23428
GBM	SLC7A9	0.0927915	0.558021	11136
HNSC	SLC7A1	0.441165	3.01325e-24	6541
HNSC	SLC7A10	0.20352	1.3646e-05	56301
HNSC	SLC7A11	0.0135683	0.840841	23657
HNSC	SLC7A13	0.0138731	0.838092	157724
HNSC	SLC7A14	0.0564958	0.311389	57709
HNSC	SLC7A2	0.21652	3.25682e-06	6542
HNSC	SLC7A3	0.0157621	0.812493	84889
HNSC	SLC7A4	0.0679047	0.210273	6545
HNSC	SLC7A5	0.399482	1.01234e-19	8140
HNSC	SLC7A6	0.354465	1.68811e-15	9057
HNSC	SLC7A7	-0.0210837	0.744861	9056
HNSC	SLC7A8	0.394331	3.32305e-19	23428
HNSC	SLC7A9	0.219936	2.19219e-06	11136
KICH	SLC7A1	0.130123	0.678517	6541
KICH	SLC7A10	0.000661496	0.999505	56301
KICH	SLC7A11	0.138834	0.643811	23657
KICH	SLC7A13	0.0438361	0.937042	157724
KICH	SLC7A14	0.320558	0.0922717	57709
KICH	SLC7A2	-0.00676543	0.994696	6542
KICH	SLC7A3	-0.109112	0.751994	84889
KICH	SLC7A4	-0.0418375	0.940786	6545
KICH	SLC7A5	0.0791658	0.848528	8140
KICH	SLC7A6	0.556518	0.000356117	9057
KICH	SLC7A7	-0.0612388	0.899609	9056
KICH	SLC7A8	-0.32058	0.0922717	23428
KICH	SLC7A9	-0.0360423	0.951956	11136
KIRC	SLC7A1	0.0795803	0.17327	6541
KIRC	SLC7A10	0.0544265	0.398963	56301
KIRC	SLC7A11	-0.069997	0.245815	23657
KIRC	SLC7A13	-0.0107075	0.903733	157724
KIRC	SLC7A14	0.0236677	0.764313	57709
KIRC	SLC7A2	0.0229849	0.771915	6542
KIRC	SLC7A3	0.0687416	0.256488	84889
KIRC	SLC7A4	-0.0353235	0.626979	6545
KIRC	SLC7A5	0.188705	0.000138795	8140
KIRC	SLC7A6	0.144389	0.00516646	9057
KIRC	SLC7A7	-0.0772813	0.189449	9056
KIRC	SLC7A8	0.162765	0.00130364	23428
KIRC	SLC7A9	-0.0354827	0.624892	11136
KIRP	SLC7A1	-0.139725	0.0658468	6541
KIRP	SLC7A10	0.0906102	0.285393	56301
KIRP	SLC7A11	-0.268876	5.6033e-05	23657
KIRP	SLC7A13	-0.0447296	0.66127	157724
KIRP	SLC7A14	-0.0145743	0.907601	57709
KIRP	SLC7A2	0.270381	4.9984e-05	6542
KIRP	SLC7A3	-0.172676	0.0170062	84889
KIRP	SLC7A4	-0.0365318	0.732513	6545
KIRP	SLC7A5	-0.155779	0.0352876	8140
KIRP	SLC7A6	0.452708	1.56405e-13	9057
KIRP	SLC7A7	2.7145e-05	0.999739	9056
KIRP	SLC7A8	0.0456716	0.654108	23428
KIRP	SLC7A9	0.17511	0.0151663	11136
LAML	SLC7A1	0.0661586	0.999933	6541
LAML	SLC7A10	-0.0626422	0.999933	56301
LAML	SLC7A11	-0.073643	0.999933	23657
LAML	SLC7A13	-0.100153	0.999933	157724
LAML	SLC7A14	0.0547032	0.999933	57709
LAML	SLC7A2	-0.0349094	0.999933	6542
LAML	SLC7A3	0.0793498	0.999933	84889
LAML	SLC7A4	0.158629	0.999933	6545
LAML	SLC7A5	-0.13723	0.999933	8140
LAML	SLC7A6	0.153661	0.999933	9057
LAML	SLC7A7	0.00848547	0.999933	9056
LAML	SLC7A8	-0.0327408	0.999933	23428
LAML	SLC7A9	0.186169	0.999933	11136
LGG	SLC7A1	0.299386	1.77394e-10	6541
LGG	SLC7A10	0.179166	0.000356095	56301
LGG	SLC7A11	0.263617	3.25251e-08	23657
LGG	SLC7A13	0.0172381	0.838253	157724
LGG	SLC7A14	-0.0716679	0.235541	57709
LGG	SLC7A2	0.102579	0.0652005	6542
LGG	SLC7A3	-0.00391497	0.968925	84889
LGG	SLC7A4	0.178141	0.000389584	6545
LGG	SLC7A5	0.159862	0.00174337	8140
LGG	SLC7A6	0.193362	9.768e-05	9057
LGG	SLC7A7	-0.125156	0.0191285	9056
LGG	SLC7A8	0.0522642	0.425718	23428
LGG	SLC7A9	0.443078	1.25887e-23	11136
LIHC	SLC7A1	0.101362	0.127716	6541
LIHC	SLC7A10	0.162042	0.00730011	56301
LIHC	SLC7A11	0.0658549	0.370556	23657
LIHC	SLC7A13	0.298293	6.92968e-08	157724
LIHC	SLC7A14	0.11753	0.0678329	57709
LIHC	SLC7A2	0.299889	5.78513e-08	6542
LIHC	SLC7A3	0.0233508	0.798198	84889
LIHC	SLC7A4	-0.0130597	0.894522	6545
LIHC	SLC7A5	0.174058	0.00350721	8140
LIHC	SLC7A6	0.494777	1.11211e-21	9057
LIHC	SLC7A7	-0.135605	0.029916	9056
LIHC	SLC7A8	-0.110188	0.0917135	23428
LIHC	SLC7A9	0.0648371	0.379586	11136
LUAD	SLC7A1	0.196579	2.5936e-05	6541
LUAD	SLC7A10	0.119012	0.0155944	56301
LUAD	SLC7A11	0.0514986	0.348149	23657
LUAD	SLC7A13	0.0748191	0.151617	157724
LUAD	SLC7A14	0.127072	0.00926807	57709
LUAD	SLC7A2	0.32241	5.71225e-13	6542
LUAD	SLC7A3	0.0843958	0.100308	84889
LUAD	SLC7A4	0.085118	0.0970343	6545
LUAD	SLC7A5	0.181178	0.000119358	8140
LUAD	SLC7A6	0.321597	6.61028e-13	9057
LUAD	SLC7A7	-0.00258935	0.971647	9056
LUAD	SLC7A8	0.137381	0.00453916	23428
LUAD	SLC7A9	0.216963	2.81045e-06	11136
LUSC	SLC7A1	0.338743	4.8522e-14	6541
LUSC	SLC7A10	0.300905	3.55106e-11	56301
LUSC	SLC7A11	-0.0595238	0.256978	23657
LUSC	SLC7A13	0.00607026	0.926862	157724
LUSC	SLC7A14	0.161257	0.000743516	57709
LUSC	SLC7A2	0.264081	9.14088e-09	6542
LUSC	SLC7A3	0.0286705	0.612087	84889
LUSC	SLC7A4	0.212393	5.54242e-06	6545
LUSC	SLC7A5	0.291535	1.58126e-10	8140
LUSC	SLC7A6	0.467739	3.3302e-27	9057
LUSC	SLC7A7	0.0261258	0.646766	9056
LUSC	SLC7A8	0.318008	2.01892e-12	23428
LUSC	SLC7A9	0.359442	8.75418e-16	11136
MESO	SLC7A1	0.240579	0.140765	6541
MESO	SLC7A10	-0.0220193	0.953369	56301
MESO	SLC7A11	-0.0170332	0.968152	23657
MESO	SLC7A13			157724
MESO	SLC7A14	-0.138567	0.495467	57709
MESO	SLC7A2	0.0294774	0.930059	6542
MESO	SLC7A3	-0.0205675	0.958591	84889
MESO	SLC7A4	0.092013	0.702353	6545
MESO	SLC7A5	0.028962	0.931638	8140
MESO	SLC7A6	0.441132	0.00101886	9057
MESO	SLC7A7	-0.225102	0.179204	9056
MESO	SLC7A8	0.11076	0.620471	23428
MESO	SLC7A9	0.0113738	0.980044	11136
OV	SLC7A1	0.59878	2.61593e-29	6541
OV	SLC7A10	0.297285	4.9713e-07	56301
OV	SLC7A11	0.269573	6.3196e-06	23657
OV	SLC7A13	0.00845815	0.911429	157724
OV	SLC7A14	-0.0094909	0.900122	57709
OV	SLC7A2	0.153634	0.014323	6542
OV	SLC7A3	0.0772858	0.245444	84889
OV	SLC7A4	0.190769	0.0019545	6545
OV	SLC7A5	0.231483	0.000131463	8140
OV	SLC7A6	0.532912	2.02541e-22	9057
OV	SLC7A7	0.127073	0.0463785	9056
OV	SLC7A8	0.399688	2.9102e-12	23428
OV	SLC7A9	0.372449	1.1141e-10	11136
PAAD	SLC7A1	0.154594	0.128988	6541
PAAD	SLC7A10	-0.0478737	0.729266	56301
PAAD	SLC7A11	0.103048	0.364709	23657
PAAD	SLC7A13	-0.0944427	0.419699	157724
PAAD	SLC7A14	-0.177637	0.0712447	57709
PAAD	SLC7A2	0.24112	0.0087063	6542
PAAD	SLC7A3	0.0141206	0.934401	84889
PAAD	SLC7A4	-0.00375932	0.984224	6545
PAAD	SLC7A5	0.0860217	0.472405	8140
PAAD	SLC7A6	0.130315	0.221795	9057
PAAD	SLC7A7	0.141623	0.174298	9056
PAAD	SLC7A8	0.137261	0.191315	23428
PAAD	SLC7A9	-0.0150653	0.930954	11136
PCPG	SLC7A1	-0.0321973	0.916318	6541
PCPG	SLC7A10	0.00192194	0.996607	56301
PCPG	SLC7A11	-0.080596	0.671351	23657
PCPG	SLC7A13	0.103709	0.534195	157724
PCPG	SLC7A14	0.362819	0.000120497	57709
PCPG	SLC7A2	0.251777	0.0201878	6542
PCPG	SLC7A3	0.0344302	0.90938	84889
PCPG	SLC7A4	0.190404	0.121102	6545
PCPG	SLC7A5	-0.102551	0.5408	8140
PCPG	SLC7A6	0.101284	0.548065	9057
PCPG	SLC7A7	-0.0240787	0.943714	9056
PCPG	SLC7A8	0.158127	0.238713	23428
PCPG	SLC7A9	-0.00172867	0.997245	11136
PRAD	SLC7A1	0.184537	0.000831204	6541
PRAD	SLC7A10	0.0331407	0.747472	56301
PRAD	SLC7A11	0.147927	0.0110039	23657
PRAD	SLC7A13	0.467917	1.28223e-24	157724
PRAD	SLC7A14	-0.116034	0.0628759	57709
PRAD	SLC7A2	0.349665	6.2437e-13	6542
PRAD	SLC7A3	0.0706363	0.348565	84889
PRAD	SLC7A4	0.187312	0.000663074	6545
PRAD	SLC7A5	0.110677	0.0802029	8140
PRAD	SLC7A6	0.424648	9.39131e-20	9057
PRAD	SLC7A7	-0.0463849	0.605249	9056
PRAD	SLC7A8	0.127872	0.0350361	23428
PRAD	SLC7A9	0.00608291	0.968045	11136
READ	SLC7A1	0.664269	2.63092e-10	6541
READ	SLC7A10	0.207844	0.153123	56301
READ	SLC7A11	0.348941	0.00485168	23657
READ	SLC7A13			157724
READ	SLC7A14	-0.0560254	0.817691	57709
READ	SLC7A2	0.138754	0.420315	6542
READ	SLC7A3	0.149263	0.371119	84889
READ	SLC7A4	0.231714	0.097562	6545
READ	SLC7A5	0.199028	0.179105	8140
READ	SLC7A6	0.48951	2.0038e-05	9057
READ	SLC7A7	0.203074	0.166462	9056
READ	SLC7A8	0.152117	0.358986	23428
READ	SLC7A9	0.0100817	0.981003	11136
SARC	SLC7A1	0.387541	2.04477e-09	6541
SARC	SLC7A10	0.111235	0.153296	56301
SARC	SLC7A11	0.216899	0.00190516	23657
SARC	SLC7A13	0.155818	0.0340343	157724
SARC	SLC7A14	0.0365772	0.697613	57709
SARC	SLC7A2	0.150666	0.0414761	6542
SARC	SLC7A3	-0.142837	0.0551863	84889
SARC	SLC7A4	0.106545	0.174785	6545
SARC	SLC7A5	0.207938	0.00309629	8140
SARC	SLC7A6	0.623408	1.10246e-25	9057
SARC	SLC7A7	0.0496022	0.580356	9056
SARC	SLC7A8	0.0546542	0.536228	23428
SARC	SLC7A9	0.290905	1.448e-05	11136
SKCM	SLC7A1	0.372672	2.22835e-12	6541
SKCM	SLC7A10	0.172464	0.00304658	56301
SKCM	SLC7A11	-0.022946	0.78336	23657
SKCM	SLC7A13	-0.057677	0.416494	157724
SKCM	SLC7A14	0.110337	0.0777838	57709
SKCM	SLC7A2	0.146149	0.0143001	6542
SKCM	SLC7A3	0.00902541	0.921989	84889
SKCM	SLC7A4	0.0815656	0.217585	6545
SKCM	SLC7A5	-0.022466	0.788262	8140
SKCM	SLC7A6	0.465379	1.79705e-19	9057
SKCM	SLC7A7	0.0724717	0.284453	9056
SKCM	SLC7A8	0.172077	0.00312276	23428
SKCM	SLC7A9	0.104531	0.0979912	11136
STAD	SLC7A1	0.30644	2.14201e-09	6541
STAD	SLC7A10	0.147457	0.00825378	56301
STAD	SLC7A11	0.154401	0.00535586	23657
STAD	SLC7A13	0.0132549	0.870089	157724
STAD	SLC7A14	-0.0295457	0.686492	57709
STAD	SLC7A2	-0.0214289	0.780053	6542
STAD	SLC7A3	0.0403635	0.560951	84889
STAD	SLC7A4	-0.0568657	0.384396	6545
STAD	SLC7A5	0.12892	0.0235484	8140
STAD	SLC7A6	0.358652	1.11052e-12	9057
STAD	SLC7A7	0.110935	0.0572626	9056
STAD	SLC7A8	0.188942	0.000460864	23428
STAD	SLC7A9	0.162053	0.00325254	11136
TGCT	SLC7A1	0.190609	0.0732062	6541
TGCT	SLC7A10	0.181571	0.0913732	56301
TGCT	SLC7A11	0.0228958	0.897397	23657
TGCT	SLC7A13	-0.0373213	0.820599	157724
TGCT	SLC7A14	0.226444	0.0271506	57709
TGCT	SLC7A2	-0.026485	0.879677	6542
TGCT	SLC7A3	-0.00763573	0.97052	84889
TGCT	SLC7A4	0.436306	1.29805e-06	6545
TGCT	SLC7A5	0.0983248	0.438604	8140
TGCT	SLC7A6	0.250696	0.0122679	9057
TGCT	SLC7A7	-0.0181229	0.924584	9056
TGCT	SLC7A8	0.0810026	0.546391	23428
TGCT	SLC7A9	-0.132642	0.258366	11136
THCA	SLC7A1	-0.0125686	0.998538	6541
THCA	SLC7A10	0.083445	0.593785	56301
THCA	SLC7A11	0.0996632	0.425739	23657
THCA	SLC7A13	-0.0653739	0.757594	157724
THCA	SLC7A14	-0.056499	0.838698	57709
THCA	SLC7A2	-0.037204	0.956324	6542
THCA	SLC7A3	0.081572	0.615882	84889
THCA	SLC7A4	-0.0329853	0.971323	6545
THCA	SLC7A5	-0.0512234	0.872803	8140
THCA	SLC7A6	0.077822	0.660613	9057
THCA	SLC7A7	-0.101143	0.41087	9056
THCA	SLC7A8	0.0065892	0.998538	23428
THCA	SLC7A9	0.0489324	0.887918	11136
THYM	SLC7A1	0.0692639	0.876233	6541
THYM	SLC7A10	0.067431	0.883591	56301
THYM	SLC7A11	-0.0686006	0.877904	23657
THYM	SLC7A13	0.153059	0.555269	157724
THYM	SLC7A14	0.0643638	0.890963	57709
THYM	SLC7A2	0.0420051	0.952432	6542
THYM	SLC7A3	0.298529	0.0671098	84889
THYM	SLC7A4	-0.0104996	0.991771	6545
THYM	SLC7A5	-0.0848997	0.825	8140
THYM	SLC7A6	0.293981	0.075327	9057
THYM	SLC7A7	-0.0489939	0.93407	9056
THYM	SLC7A8	0.0617085	0.90177	23428
THYM	SLC7A9	0.083699	0.829903	11136
UCEC	SLC7A1	0.396534	1.52567e-06	6541
UCEC	SLC7A10	0.288974	0.000795375	56301
UCEC	SLC7A11	0.349361	3.0645e-05	23657
UCEC	SLC7A13	0.0742344	0.531675	157724
UCEC	SLC7A14	0.0826825	0.473037	57709
UCEC	SLC7A2	0.00892849	0.95839	6542
UCEC	SLC7A3	-0.0306037	0.832402	84889
UCEC	SLC7A4	0.0753022	0.523749	6545
UCEC	SLC7A5	0.421408	2.55368e-07	8140
UCEC	SLC7A6	0.43022	1.33273e-07	9057
UCEC	SLC7A7	0.0450724	0.735408	9056
UCEC	SLC7A8	0.120754	0.248412	23428
UCEC	SLC7A9	0.407089	7.35438e-07	11136
UCS	SLC7A1	0.45052	0.0051845	6541
UCS	SLC7A10	0.408682	0.0135793	56301
UCS	SLC7A11	0.28425	0.126587	23657
UCS	SLC7A13			157724
UCS	SLC7A14	0.321801	0.0707016	57709
UCS	SLC7A2	0.0790157	0.779507	6542
UCS	SLC7A3	-0.0715348	0.804173	84889
UCS	SLC7A4	0.289747	0.117945	6545
UCS	SLC7A5	0.29731	0.104509	8140
UCS	SLC7A6	0.53962	0.000450518	9057
UCS	SLC7A7	0.0595031	0.841725	9056
UCS	SLC7A8	0.184729	0.393638	23428
UCS	SLC7A9	0.414838	0.0118665	11136
UVM	SLC7A1	0.0165025	0.999145	6541
UVM	SLC7A10	-0.0984473	0.902665	56301
UVM	SLC7A11	0.0853564	0.933494	23657
UVM	SLC7A13			157724
UVM	SLC7A14	-0.0485338	0.985126	57709
UVM	SLC7A2	0.486629	0.00117113	6542
UVM	SLC7A3	-0.29478	0.188674	84889
UVM	SLC7A4	0.250882	0.349658	6545
UVM	SLC7A5	0.434647	0.00734291	8140
UVM	SLC7A6	0.423288	0.0105819	9057
UVM	SLC7A7	0.198867	0.570818	9056
UVM	SLC7A8	-0.116659	0.862506	23428
UVM	SLC7A9	0.0329628	0.994441	11136
