# Supplementary material for: Integrative pan-cancer analysis reveals the prognostic and immunological significance of SLC7 family cationic amino acid transporters
Source: Sci Rep. 2026 Jan 8;16:4500. doi: 10.1038/s41598-025-34723-8 (PMC12865201; doi:10.1038/s41598-025-34723-8)
Supplement: Supplementary file 4 — Supplementary Material 4 [file 41598_2025_34723_MOESM4_ESM.xlsx]

## Sheet: SheetName
Table S4.The correlation between SLC7 family protein expression and pathway activity
cancertype	symbol	pathway	fdr	class	diff	entrez
ACC	SLC7A1	Apoptosis	0.0590808	None	1.091611611	6541
ACC	SLC7A1	CellCycle	0.250264	None	0.717580272	6541
ACC	SLC7A1	DNADamage	0.315167	None	0.645224454	6541
ACC	SLC7A1	EMT	0.0499018	Activation	1.139326506	6541
ACC	SLC7A1	Hormone AR	0.610175	None	0.272673377	6541
ACC	SLC7A1	Hormone ER	0.00111592	Inhibition	-0.979014344	6541
ACC	SLC7A1	PI3KAKT	0.656303	None	-0.320920605	6541
ACC	SLC7A1	RASMAPK	0.0499018	Inhibition	-0.860528899	6541
ACC	SLC7A1	RTK	0.239659	None	-0.608728991	6541
ACC	SLC7A1	TSCmTOR	0.239659	None	-0.502762933	6541
ACC	SLC7A10	Apoptosis	0.941575	None	0.148040237	56301
ACC	SLC7A10	CellCycle	0.941575	None	-0.240590019	56301
ACC	SLC7A10	DNADamage	0.941575	None	0.098957034	56301
ACC	SLC7A10	EMT	0.941575	None	0.183186592	56301
ACC	SLC7A10	Hormone AR	0.787279	None	0.551547618	56301
ACC	SLC7A10	Hormone ER	0.604835	None	-0.412681936	56301
ACC	SLC7A10	PI3KAKT	0.93472	None	0.597276887	56301
ACC	SLC7A10	RASMAPK	0.94549	None	-0.026985246	56301
ACC	SLC7A10	RTK	0.941575	None	-0.114362011	56301
ACC	SLC7A10	TSCmTOR	0.604835	None	0.645467733	56301
ACC	SLC7A11	Apoptosis	0.865289	None	0.221093615	23657
ACC	SLC7A11	CellCycle	0.865289	None	0.261151054	23657
ACC	SLC7A11	DNADamage	0.865289	None	0.116015205	23657
ACC	SLC7A11	EMT	0.0389708	Activation	1.208374927	23657
ACC	SLC7A11	Hormone AR	0.865289	None	-0.305960183	23657
ACC	SLC7A11	Hormone ER	0.0389708	Inhibition	-0.715224576	23657
ACC	SLC7A11	PI3KAKT	0.865289	None	0.23589337	23657
ACC	SLC7A11	RASMAPK	0.865289	None	0.220343513	23657
ACC	SLC7A11	RTK	0.865289	None	0.289326366	23657
ACC	SLC7A11	TSCmTOR	0.865289	None	0.060778113	23657
ACC	SLC7A14	Apoptosis	0.403001	None	-0.967342531	57709
ACC	SLC7A14	CellCycle	0.904764	None	-0.060250096	57709
ACC	SLC7A14	DNADamage	0.55531	None	-0.783802587	57709
ACC	SLC7A14	EMT	0.55531	None	-0.656848327	57709
ACC	SLC7A14	Hormone AR	0.55531	None	-0.536324333	57709
ACC	SLC7A14	Hormone ER	0.583531	None	0.293796715	57709
ACC	SLC7A14	PI3KAKT	0.66334	None	-0.506602481	57709
ACC	SLC7A14	RASMAPK	0.823719	None	-0.123966475	57709
ACC	SLC7A14	RTK	0.66334	None	-0.354797437	57709
ACC	SLC7A14	TSCmTOR	0.823719	None	-0.130953611	57709
ACC	SLC7A2	Apoptosis	0.905847	None	0.064193675	6542
ACC	SLC7A2	CellCycle	0.905847	None	0.272727226	6542
ACC	SLC7A2	DNADamage	0.905847	None	0.438879336	6542
ACC	SLC7A2	EMT	0.905847	None	0.38932405	6542
ACC	SLC7A2	Hormone AR	0.905847	None	0.080809271	6542
ACC	SLC7A2	Hormone ER	0.905847	None	0.038092864	6542
ACC	SLC7A2	PI3KAKT	0.905847	None	0.082410301	6542
ACC	SLC7A2	RASMAPK	0.905847	None	0.371277899	6542
ACC	SLC7A2	RTK	0.905847	None	0.488869922	6542
ACC	SLC7A2	TSCmTOR	0.905847	None	0.118191649	6542
ACC	SLC7A4	Apoptosis	0.0457473	Inhibition	-1.214143274	6545
ACC	SLC7A4	CellCycle	0.112193	None	-1.059047192	6545
ACC	SLC7A4	DNADamage	0.670723	None	-0.335560584	6545
ACC	SLC7A4	EMT	0.0457473	Inhibition	-1.218846406	6545
ACC	SLC7A4	Hormone AR	0.92736	None	0.041313657	6545
ACC	SLC7A4	Hormone ER	0.2718	None	0.434932696	6545
ACC	SLC7A4	PI3KAKT	0.670723	None	0.489228642	6545
ACC	SLC7A4	RASMAPK	0.872913	None	0.104107802	6545
ACC	SLC7A4	RTK	0.622318	None	0.36956311	6545
ACC	SLC7A4	TSCmTOR	0.561462	None	0.378747929	6545
ACC	SLC7A5	Apoptosis	0.917462	None	-0.054232865	8140
ACC	SLC7A5	CellCycle	0.657056	None	0.735238186	8140
ACC	SLC7A5	DNADamage	0.917462	None	-0.223513088	8140
ACC	SLC7A5	EMT	0.917462	None	0.206487151	8140
ACC	SLC7A5	Hormone AR	0.917462	None	0.191500292	8140
ACC	SLC7A5	Hormone ER	0.725355	None	-0.339609666	8140
ACC	SLC7A5	PI3KAKT	0.917462	None	0.092435124	8140
ACC	SLC7A5	RASMAPK	0.917462	None	-0.038577895	8140
ACC	SLC7A5	RTK	0.657056	None	0.646194401	8140
ACC	SLC7A5	TSCmTOR	0.917462	None	0.109895964	8140
ACC	SLC7A6	Apoptosis	0.492047	None	-0.677745762	9057
ACC	SLC7A6	CellCycle	0.741197	None	0.27530089	9057
ACC	SLC7A6	DNADamage	0.385509	None	-0.951498675	9057
ACC	SLC7A6	EMT	0.741197	None	-0.159272835	9057
ACC	SLC7A6	Hormone AR	0.385509	None	-0.830826487	9057
ACC	SLC7A6	Hormone ER	0.741197	None	0.135074191	9057
ACC	SLC7A6	PI3KAKT	0.604314	None	0.797762211	9057
ACC	SLC7A6	RASMAPK	0.741197	None	-0.192931584	9057
ACC	SLC7A6	RTK	0.741197	None	-0.165550542	9057
ACC	SLC7A6	TSCmTOR	0.741197	None	-0.230274963	9057
ACC	SLC7A7	Apoptosis	0.939795	None	-0.036273528	9056
ACC	SLC7A7	CellCycle	0.939795	None	0.098486102	9056
ACC	SLC7A7	DNADamage	0.939795	None	0.276659831	9056
ACC	SLC7A7	EMT	0.869387	None	-0.527696813	9056
ACC	SLC7A7	Hormone AR	0.939795	None	0.170499316	9056
ACC	SLC7A7	Hormone ER	0.48992	None	0.446537242	9056
ACC	SLC7A7	PI3KAKT	0.939795	None	-0.087312924	9056
ACC	SLC7A7	RASMAPK	0.939795	None	0.26739456	9056
ACC	SLC7A7	RTK	0.0120855	Activation	1.287608032	9056
ACC	SLC7A7	TSCmTOR	0.939795	None	-0.143319776	9056
ACC	SLC7A8	Apoptosis	0.961267	None	0.081059671	23428
ACC	SLC7A8	CellCycle	0.0874284	None	-1.106507393	23428
ACC	SLC7A8	DNADamage	0.0874284	None	-1.133425849	23428
ACC	SLC7A8	EMT	0.545083	None	0.469716695	23428
ACC	SLC7A8	Hormone AR	0.0874284	None	-0.959948086	23428
ACC	SLC7A8	Hormone ER	0.500302	None	-0.344020402	23428
ACC	SLC7A8	PI3KAKT	0.961267	None	-0.118151455	23428
ACC	SLC7A8	RASMAPK	0.500302	None	0.428912375	23428
ACC	SLC7A8	RTK	0.74122	None	-0.270618151	23428
ACC	SLC7A8	TSCmTOR	0.988393	None	-0.005099721	23428
ACC	SLC7A9	Apoptosis	0.0832183	None	1.265243032	11136
ACC	SLC7A9	CellCycle	0.324783	None	0.68458449	11136
ACC	SLC7A9	DNADamage	0.2127	None	1.093996439	11136
ACC	SLC7A9	EMT	0.289886	None	0.732203311	11136
ACC	SLC7A9	Hormone AR	0.438731	None	0.421177433	11136
ACC	SLC7A9	Hormone ER	0.214436	None	-0.504992407	11136
ACC	SLC7A9	PI3KAKT	0.438731	None	-0.633424149	11136
ACC	SLC7A9	RASMAPK	0.438731	None	-0.322605043	11136
ACC	SLC7A9	RTK	0.438731	None	-0.408950113	11136
ACC	SLC7A9	TSCmTOR	0.98265	None	0.007719162	11136
BLCA	SLC7A1	Apoptosis	1.00059e-07	Activation	0.92802927	6541
BLCA	SLC7A1	CellCycle	0.00135443	Activation	0.565835057	6541
BLCA	SLC7A1	DNADamage	0.000930832	Inhibition	-0.536756215	6541
BLCA	SLC7A1	EMT	3.49383e-06	Activation	1.608934159	6541
BLCA	SLC7A1	Hormone AR	1.93353e-13	Inhibition	-1.358598861	6541
BLCA	SLC7A1	Hormone ER	0.44181	None	0.059821585	6541
BLCA	SLC7A1	PI3KAKT	0.204469	None	0.357952159	6541
BLCA	SLC7A1	RASMAPK	0.745471	None	0.062811763	6541
BLCA	SLC7A1	RTK	0.0559961	None	-0.479357168	6541
BLCA	SLC7A1	TSCmTOR	0.329966	None	-0.176594361	6541
BLCA	SLC7A10	Apoptosis	0.954644	None	-0.00959392	56301
BLCA	SLC7A10	CellCycle	0.185719	None	0.393885167	56301
BLCA	SLC7A10	DNADamage	0.709735	None	0.13166921	56301
BLCA	SLC7A10	EMT	0.295555	None	0.632714021	56301
BLCA	SLC7A10	Hormone AR	0.709735	None	0.150175323	56301
BLCA	SLC7A10	Hormone ER	0.780555	None	-0.027009775	56301
BLCA	SLC7A10	PI3KAKT	0.780555	None	0.108807043	56301
BLCA	SLC7A10	RASMAPK	0.709735	None	0.17191673	56301
BLCA	SLC7A10	RTK	0.780555	None	-0.126164684	56301
BLCA	SLC7A10	TSCmTOR	0.709735	None	0.125359516	56301
BLCA	SLC7A11	Apoptosis	0.146715	None	0.317934643	23657
BLCA	SLC7A11	CellCycle	0.164726	None	0.289731346	23657
BLCA	SLC7A11	DNADamage	0.880914	None	-0.022649419	23657
BLCA	SLC7A11	EMT	0.649508	None	-0.20941291	23657
BLCA	SLC7A11	Hormone AR	0.0308906	Inhibition	-0.540645063	23657
BLCA	SLC7A11	Hormone ER	0.502842	None	-0.065524741	23657
BLCA	SLC7A11	PI3KAKT	0.146715	None	-0.522167823	23657
BLCA	SLC7A11	RASMAPK	0.146715	None	-0.379741291	23657
BLCA	SLC7A11	RTK	0.649508	None	-0.123367714	23657
BLCA	SLC7A11	TSCmTOR	0.324491	None	-0.203980924	23657
BLCA	SLC7A2	Apoptosis	0.881539	None	0.025106718	6542
BLCA	SLC7A2	CellCycle	0.514906	None	0.22458148	6542
BLCA	SLC7A2	DNADamage	0.881539	None	0.041863184	6542
BLCA	SLC7A2	EMT	0.858289	None	0.175052844	6542
BLCA	SLC7A2	Hormone AR	0.429263	None	0.342632431	6542
BLCA	SLC7A2	Hormone ER	0.514906	None	0.089402731	6542
BLCA	SLC7A2	PI3KAKT	0.429263	None	0.419627555	6542
BLCA	SLC7A2	RASMAPK	0.573437	None	0.204768605	6542
BLCA	SLC7A2	RTK	0.691708	None	0.184940242	6542
BLCA	SLC7A2	TSCmTOR	0.881539	None	0.034384074	6542
BLCA	SLC7A4	Apoptosis	7.99959e-06	Inhibition	-0.781404361	6545
BLCA	SLC7A4	CellCycle	0.362235	None	-0.167578087	6545
BLCA	SLC7A4	DNADamage	0.00597037	Activation	0.437549246	6545
BLCA	SLC7A4	EMT	1.16848e-09	Inhibition	-2.099850596	6545
BLCA	SLC7A4	Hormone AR	4.81573e-09	Activation	1.099120102	6545
BLCA	SLC7A4	Hormone ER	0.000735739	Inhibition	-0.253104817	6545
BLCA	SLC7A4	PI3KAKT	0.216176	None	-0.348856273	6545
BLCA	SLC7A4	RASMAPK	0.476501	None	-0.136856912	6545
BLCA	SLC7A4	RTK	0.00266932	Activation	0.722991557	6545
BLCA	SLC7A4	TSCmTOR	0.362235	None	0.154424651	6545
BLCA	SLC7A5	Apoptosis	3.5497e-05	Activation	0.739291713	8140
BLCA	SLC7A5	CellCycle	0.00165059	Activation	0.56793726	8140
BLCA	SLC7A5	DNADamage	0.00832595	Inhibition	-0.430917339	8140
BLCA	SLC7A5	EMT	3.5497e-05	Activation	1.459671696	8140
BLCA	SLC7A5	Hormone AR	7.63829e-12	Inhibition	-1.275230505	8140
BLCA	SLC7A5	Hormone ER	0.753518	None	0.022118939	8140
BLCA	SLC7A5	PI3KAKT	0.562451	None	-0.162077301	8140
BLCA	SLC7A5	RASMAPK	0.477698	None	-0.168173188	8140
BLCA	SLC7A5	RTK	0.0115226	Inhibition	-0.610486057	8140
BLCA	SLC7A5	TSCmTOR	0.477698	None	-0.140431327	8140
BLCA	SLC7A6	Apoptosis	0.777866	None	0.061326614	9057
BLCA	SLC7A6	CellCycle	0.750528	None	0.12686698	9057
BLCA	SLC7A6	DNADamage	0.632886	None	-0.173223917	9057
BLCA	SLC7A6	EMT	1.54749e-06	Activation	1.724593415	9057
BLCA	SLC7A6	Hormone AR	0.0125332	Inhibition	-0.554726852	9057
BLCA	SLC7A6	Hormone ER	0.777866	None	-0.020029479	9057
BLCA	SLC7A6	PI3KAKT	0.750528	None	0.208756796	9057
BLCA	SLC7A6	RASMAPK	0.777866	None	-0.060802153	9057
BLCA	SLC7A6	RTK	0.0280204	Inhibition	-0.593074767	9057
BLCA	SLC7A6	TSCmTOR	0.777866	None	0.06975524	9057
BLCA	SLC7A7	Apoptosis	1.29398e-08	Activation	0.967464697	9056
BLCA	SLC7A7	CellCycle	0.142225	None	-0.265516026	9056
BLCA	SLC7A7	DNADamage	0.000408859	Inhibition	-0.550344091	9056
BLCA	SLC7A7	EMT	8.1644e-19	Activation	2.881674746	9056
BLCA	SLC7A7	Hormone AR	1.64805e-10	Inhibition	-1.187058917	9056
BLCA	SLC7A7	Hormone ER	1.0523e-05	Activation	0.316865589	9056
BLCA	SLC7A7	PI3KAKT	0.859224	None	-0.070312363	9056
BLCA	SLC7A7	RASMAPK	0.933996	None	-0.015966481	9056
BLCA	SLC7A7	RTK	6.44938e-08	Inhibition	-1.246511602	9056
BLCA	SLC7A7	TSCmTOR	0.0925998	None	-0.290333956	9056
BLCA	SLC7A8	Apoptosis	0.00432767	Inhibition	-0.557594834	23428
BLCA	SLC7A8	CellCycle	4.18992e-07	Inhibition	-0.90080493	23428
BLCA	SLC7A8	DNADamage	0.762398	None	-0.094427266	23428
BLCA	SLC7A8	EMT	0.158322	None	-0.663984096	23428
BLCA	SLC7A8	Hormone AR	0.335615	None	0.254670715	23428
BLCA	SLC7A8	Hormone ER	0.890001	None	0.02127004	23428
BLCA	SLC7A8	PI3KAKT	0.890001	None	-0.06159941	23428
BLCA	SLC7A8	RASMAPK	0.416659	None	0.221343728	23428
BLCA	SLC7A8	RTK	0.975993	None	0.006844333	23428
BLCA	SLC7A8	TSCmTOR	0.179265	None	0.282938086	23428
BLCA	SLC7A9	Apoptosis	0.0850521	None	-0.340717841	11136
BLCA	SLC7A9	CellCycle	0.724194	None	0.059198677	11136
BLCA	SLC7A9	DNADamage	0.0150094	Activation	0.414550836	11136
BLCA	SLC7A9	EMT	0.000878897	Inhibition	-1.259609836	11136
BLCA	SLC7A9	Hormone AR	0.000878897	Activation	0.685805169	11136
BLCA	SLC7A9	Hormone ER	0.482635	None	-0.061066557	11136
BLCA	SLC7A9	PI3KAKT	0.371851	None	0.274295388	11136
BLCA	SLC7A9	RASMAPK	0.724194	None	0.085235751	11136
BLCA	SLC7A9	RTK	0.00644011	Activation	0.699504946	11136
BLCA	SLC7A9	TSCmTOR	0.188989	None	0.248522426	11136
BRCA	SLC7A1	Apoptosis	0.000121911	Activation	0.423458812	6541
BRCA	SLC7A1	CellCycle	7.21642e-20	Activation	1.198119459	6541
BRCA	SLC7A1	DNADamage	0.000121911	Activation	0.528051929	6541
BRCA	SLC7A1	EMT	0.0234775	Inhibition	-0.458874559	6541
BRCA	SLC7A1	Hormone AR	4.64235e-08	Inhibition	-1.209486761	6541
BRCA	SLC7A1	Hormone ER	4.24593e-11	Inhibition	-1.902198687	6541
BRCA	SLC7A1	PI3KAKT	0.4398	None	0.126455361	6541
BRCA	SLC7A1	RASMAPK	0.0221071	Inhibition	-0.339578399	6541
BRCA	SLC7A1	RTK	0.140065	None	0.185969043	6541
BRCA	SLC7A1	TSCmTOR	0.00128207	Activation	0.377654152	6541
BRCA	SLC7A10	Apoptosis	0.644477	None	0.04896886	56301
BRCA	SLC7A10	CellCycle	0.618853	None	-0.077505167	56301
BRCA	SLC7A10	DNADamage	0.0128541	Inhibition	-0.346290234	56301
BRCA	SLC7A10	EMT	3.47682e-08	Activation	1.122586499	56301
BRCA	SLC7A10	Hormone AR	4.17498e-08	Inhibition	-1.216487239	56301
BRCA	SLC7A10	Hormone ER	2.21588e-08	Inhibition	-1.672383498	56301
BRCA	SLC7A10	PI3KAKT	0.000558668	Activation	0.592448126	56301
BRCA	SLC7A10	RASMAPK	0.000283767	Activation	0.539518068	56301
BRCA	SLC7A10	RTK	0.00139524	Activation	0.40464718	56301
BRCA	SLC7A10	TSCmTOR	0.338181	None	0.123926716	56301
BRCA	SLC7A11	Apoptosis	0.000300642	Activation	0.414492913	23657
BRCA	SLC7A11	CellCycle	2.62217e-07	Activation	0.72510616	23657
BRCA	SLC7A11	DNADamage	3.7825e-05	Activation	0.587875262	23657
BRCA	SLC7A11	EMT	0.000705936	Inhibition	-0.706855389	23657
BRCA	SLC7A11	Hormone AR	0.0980959	None	-0.391938542	23657
BRCA	SLC7A11	Hormone ER	0.0045305	Inhibition	-0.846014157	23657
BRCA	SLC7A11	PI3KAKT	0.67077	None	-0.069695444	23657
BRCA	SLC7A11	RASMAPK	0.00438441	Inhibition	-0.429021922	23657
BRCA	SLC7A11	RTK	0.442862	None	-0.112959628	23657
BRCA	SLC7A11	TSCmTOR	0.592798	None	0.070153836	23657
BRCA	SLC7A13	Apoptosis	0.00129875	Inhibition	-0.361281749	157724
BRCA	SLC7A13	CellCycle	3.06603e-08	Inhibition	-0.745145115	157724
BRCA	SLC7A13	DNADamage	9.2678e-05	Inhibition	-0.542758813	157724
BRCA	SLC7A13	EMT	0.617308	None	0.115285055	157724
BRCA	SLC7A13	Hormone AR	7.5769e-23	Activation	2.10224412	157724
BRCA	SLC7A13	Hormone ER	7.35885e-22	Activation	2.68393525	157724
BRCA	SLC7A13	PI3KAKT	0.0017232	Inhibition	-0.535656948	157724
BRCA	SLC7A13	RASMAPK	0.711415	None	0.051956657	157724
BRCA	SLC7A13	RTK	0.377541	None	-0.125426704	157724
BRCA	SLC7A13	TSCmTOR	0.048635	Inhibition	-0.238785035	157724
BRCA	SLC7A14	Apoptosis	0.218043	None	0.144524957	57709
BRCA	SLC7A14	CellCycle	0.105806	None	-0.234552977	57709
BRCA	SLC7A14	DNADamage	0.00719832	Inhibition	-0.403205331	57709
BRCA	SLC7A14	EMT	3.00251e-09	Activation	1.217405181	57709
BRCA	SLC7A14	Hormone AR	0.0266284	Inhibition	-0.518617167	57709
BRCA	SLC7A14	Hormone ER	0.0255124	Inhibition	-0.704775723	57709
BRCA	SLC7A14	PI3KAKT	0.89683	None	0.021285461	57709
BRCA	SLC7A14	RASMAPK	0.0179812	Activation	0.376727182	57709
BRCA	SLC7A14	RTK	0.24949	None	0.148344983	57709
BRCA	SLC7A14	TSCmTOR	0.00719832	Inhibition	-0.350541338	57709
BRCA	SLC7A2	Apoptosis	4.72915e-10	Inhibition	-0.668661464	6542
BRCA	SLC7A2	CellCycle	7.95704e-13	Inhibition	-0.946949179	6542
BRCA	SLC7A2	DNADamage	1.39328e-06	Inhibition	-0.650944364	6542
BRCA	SLC7A2	EMT	0.835615	None	0.040581483	6542
BRCA	SLC7A2	Hormone AR	3.053e-24	Activation	2.15514309	6542
BRCA	SLC7A2	Hormone ER	6.77044e-38	Activation	3.518500553	6542
BRCA	SLC7A2	PI3KAKT	9.3951e-05	Inhibition	-0.651331112	6542
BRCA	SLC7A2	RASMAPK	0.17744	None	0.197488229	6542
BRCA	SLC7A2	RTK	0.119385	None	-0.203043146	6542
BRCA	SLC7A2	TSCmTOR	4.7682e-05	Inhibition	-0.469481792	6542
BRCA	SLC7A3	Apoptosis	0.158538	None	-0.186265254	84889
BRCA	SLC7A3	CellCycle	7.00672e-08	Inhibition	-0.73909016	84889
BRCA	SLC7A3	DNADamage	0.00373652	Inhibition	-0.418318366	84889
BRCA	SLC7A3	EMT	1.00193e-10	Activation	1.312945119	84889
BRCA	SLC7A3	Hormone AR	0.798446	None	0.077611819	84889
BRCA	SLC7A3	Hormone ER	0.798446	None	0.108433721	84889
BRCA	SLC7A3	PI3KAKT	0.798446	None	0.066436096	84889
BRCA	SLC7A3	RASMAPK	0.180971	None	0.225264951	84889
BRCA	SLC7A3	RTK	0.892723	None	-0.016414859	84889
BRCA	SLC7A3	TSCmTOR	0.00190211	Inhibition	-0.386832713	84889
BRCA	SLC7A4	Apoptosis	1.16524e-11	Inhibition	-0.723779822	6545
BRCA	SLC7A4	CellCycle	4.88758e-15	Inhibition	-1.046420079	6545
BRCA	SLC7A4	DNADamage	0.533208	None	-0.082236134	6545
BRCA	SLC7A4	EMT	0.28859	None	0.220808712	6545
BRCA	SLC7A4	Hormone AR	3.11357e-12	Activation	1.515474782	6545
BRCA	SLC7A4	Hormone ER	7.13464e-15	Activation	2.213837231	6545
BRCA	SLC7A4	PI3KAKT	0.000105587	Inhibition	-0.656358901	6545
BRCA	SLC7A4	RASMAPK	0.240486	None	0.183194729	6545
BRCA	SLC7A4	RTK	0.00176573	Inhibition	-0.389295099	6545
BRCA	SLC7A4	TSCmTOR	0.000228077	Inhibition	-0.427401434	6545
BRCA	SLC7A5	Apoptosis	1.12523e-21	Activation	0.996762124	8140
BRCA	SLC7A5	CellCycle	1.85781e-45	Activation	1.769753766	8140
BRCA	SLC7A5	DNADamage	8.28642e-06	Activation	0.598161028	8140
BRCA	SLC7A5	EMT	0.000203751	Inhibition	-0.738753276	8140
BRCA	SLC7A5	Hormone AR	6.00318e-26	Inhibition	-2.214666764	8140
BRCA	SLC7A5	Hormone ER	6.11746e-31	Inhibition	-3.173982161	8140
BRCA	SLC7A5	PI3KAKT	0.000826525	Activation	0.546809125	8140
BRCA	SLC7A5	RASMAPK	1.2735e-05	Inhibition	-0.620133516	8140
BRCA	SLC7A5	RTK	0.958356	None	0.006335579	8140
BRCA	SLC7A5	TSCmTOR	5.62273e-07	Activation	0.572977148	8140
BRCA	SLC7A6	Apoptosis	0.00085115	Activation	0.373916174	9057
BRCA	SLC7A6	CellCycle	0.000173552	Activation	0.521188942	9057
BRCA	SLC7A6	DNADamage	0.514406	None	0.096976519	9057
BRCA	SLC7A6	EMT	0.981118	None	0.004636302	9057
BRCA	SLC7A6	Hormone AR	8.61984e-09	Inhibition	-1.271226667	9057
BRCA	SLC7A6	Hormone ER	1.21548e-09	Inhibition	-1.770900088	9057
BRCA	SLC7A6	PI3KAKT	0.214122	None	0.2358481	9057
BRCA	SLC7A6	RASMAPK	0.250698	None	0.179557748	9057
BRCA	SLC7A6	RTK	0.00177616	Activation	0.396523626	9057
BRCA	SLC7A6	TSCmTOR	1.4872e-10	Activation	0.749049838	9057
BRCA	SLC7A7	Apoptosis	1.93344e-13	Activation	0.80096563	9056
BRCA	SLC7A7	CellCycle	0.10997	None	0.228530088	9056
BRCA	SLC7A7	DNADamage	0.489232	None	-0.09120774	9056
BRCA	SLC7A7	EMT	0.0229758	Activation	0.50741551	9056
BRCA	SLC7A7	Hormone AR	2.23395e-06	Inhibition	-1.064856765	9056
BRCA	SLC7A7	Hormone ER	2.23395e-06	Inhibition	-1.396370645	9056
BRCA	SLC7A7	PI3KAKT	0.0621359	None	0.353332385	9056
BRCA	SLC7A7	RASMAPK	0.0880698	None	0.271651281	9056
BRCA	SLC7A7	RTK	0.133852	None	0.189448466	9056
BRCA	SLC7A7	TSCmTOR	0.10997	None	0.191969745	9056
BRCA	SLC7A8	Apoptosis	1.45221e-14	Inhibition	-0.815201978	23428
BRCA	SLC7A8	CellCycle	1.35692e-31	Inhibition	-1.488781779	23428
BRCA	SLC7A8	DNADamage	3.39444e-06	Inhibition	-0.630766815	23428
BRCA	SLC7A8	EMT	0.185865	None	0.270182377	23428
BRCA	SLC7A8	Hormone AR	9.4597e-30	Activation	2.361195214	23428
BRCA	SLC7A8	Hormone ER	8.30298e-33	Activation	3.280617847	23428
BRCA	SLC7A8	PI3KAKT	0.000419995	Inhibition	-0.589490515	23428
BRCA	SLC7A8	RASMAPK	0.236442	None	0.166445031	23428
BRCA	SLC7A8	RTK	0.098746	None	-0.213651059	23428
BRCA	SLC7A8	TSCmTOR	0.000419995	Inhibition	-0.410363325	23428
BRCA	SLC7A9	Apoptosis	0.0963494	None	-0.217960241	11136
BRCA	SLC7A9	CellCycle	0.99254	None	0.001229482	11136
BRCA	SLC7A9	DNADamage	0.133218	None	0.212704322	11136
BRCA	SLC7A9	EMT	0.133218	None	-0.324110072	11136
BRCA	SLC7A9	Hormone AR	0.0069104	Activation	0.728241948	11136
BRCA	SLC7A9	Hormone ER	0.0110198	Activation	0.862799562	11136
BRCA	SLC7A9	PI3KAKT	0.327049	None	-0.171846837	11136
BRCA	SLC7A9	RASMAPK	0.104113	None	-0.261266063	11136
BRCA	SLC7A9	RTK	0.0963494	None	-0.240669979	11136
BRCA	SLC7A9	TSCmTOR	0.0630762	None	-0.263797775	11136
CESC	SLC7A1	Apoptosis	0.0147992	Activation	0.672394635	6541
CESC	SLC7A1	CellCycle	0.875231	None	0.027598938	6541
CESC	SLC7A1	DNADamage	0.0646521	None	-0.629890365	6541
CESC	SLC7A1	EMT	0.537064	None	0.3080775	6541
CESC	SLC7A1	Hormone AR	0.192951	None	-0.435468576	6541
CESC	SLC7A1	Hormone ER	0.289004	None	-0.254194609	6541
CESC	SLC7A1	PI3KAKT	0.289004	None	-0.42384019	6541
CESC	SLC7A1	RASMAPK	0.289004	None	-0.365759171	6541
CESC	SLC7A1	RTK	0.875231	None	0.069920679	6541
CESC	SLC7A1	TSCmTOR	0.128374	None	-0.430065183	6541
CESC	SLC7A10	Apoptosis	0.739699	None	-0.232316444	56301
CESC	SLC7A10	CellCycle	0.739699	None	-0.118447828	56301
CESC	SLC7A10	DNADamage	0.739699	None	0.113589218	56301
CESC	SLC7A10	EMT	0.739699	None	0.188634975	56301
CESC	SLC7A10	Hormone AR	0.739699	None	0.201191435	56301
CESC	SLC7A10	Hormone ER	0.739699	None	-0.082968801	56301
CESC	SLC7A10	PI3KAKT	0.739699	None	-0.213777329	56301
CESC	SLC7A10	RASMAPK	0.739699	None	-0.209556862	56301
CESC	SLC7A10	RTK	0.540159	None	-0.574454611	56301
CESC	SLC7A10	TSCmTOR	0.75226	None	-0.066207459	56301
CESC	SLC7A11	Apoptosis	0.572626	None	0.13807759	23657
CESC	SLC7A11	CellCycle	0.324415	None	0.366074951	23657
CESC	SLC7A11	DNADamage	0.572626	None	-0.173841364	23657
CESC	SLC7A11	EMT	0.529523	None	0.622595425	23657
CESC	SLC7A11	Hormone AR	0.572626	None	-0.327063656	23657
CESC	SLC7A11	Hormone ER	0.572626	None	0.131367874	23657
CESC	SLC7A11	PI3KAKT	0.572626	None	0.220584647	23657
CESC	SLC7A11	RASMAPK	0.654569	None	0.127919319	23657
CESC	SLC7A11	RTK	0.572626	None	0.30006193	23657
CESC	SLC7A11	TSCmTOR	0.572626	None	0.221481915	23657
CESC	SLC7A2	Apoptosis	0.306536	None	-0.329633894	6542
CESC	SLC7A2	CellCycle	0.210869	None	-0.347176348	6542
CESC	SLC7A2	DNADamage	0.805479	None	0.062739023	6542
CESC	SLC7A2	EMT	0.497896	None	0.362150189	6542
CESC	SLC7A2	Hormone AR	0.497896	None	0.250100387	6542
CESC	SLC7A2	Hormone ER	0.691073	None	0.091818915	6542
CESC	SLC7A2	PI3KAKT	0.116163	None	-0.798893912	6542
CESC	SLC7A2	RASMAPK	0.6005	None	-0.201009795	6542
CESC	SLC7A2	RTK	0.328804	None	-0.424055461	6542
CESC	SLC7A2	TSCmTOR	0.23009	None	-0.372185766	6542
CESC	SLC7A3	Apoptosis	0.00797197	Inhibition	-0.660223299	84889
CESC	SLC7A3	CellCycle	0.228806	None	-0.269543609	84889
CESC	SLC7A3	DNADamage	0.143623	None	0.476730477	84889
CESC	SLC7A3	EMT	0.988643	None	0.005564359	84889
CESC	SLC7A3	Hormone AR	0.0652904	None	0.570747438	84889
CESC	SLC7A3	Hormone ER	0.000608975	Activation	0.7287146	84889
CESC	SLC7A3	PI3KAKT	0.778153	None	-0.123478536	84889
CESC	SLC7A3	RASMAPK	0.428821	None	-0.290604637	84889
CESC	SLC7A3	RTK	0.428821	None	-0.289132391	84889
CESC	SLC7A3	TSCmTOR	0.428821	None	-0.236503306	84889
CESC	SLC7A4	Apoptosis	0.996561	None	-0.133995163	6545
CESC	SLC7A4	CellCycle	0.0348092	Inhibition	-0.50157172	6545
CESC	SLC7A4	DNADamage	0.996561	None	-0.071462256	6545
CESC	SLC7A4	EMT	0.898378	None	0.505822747	6545
CESC	SLC7A4	Hormone AR	0.996561	None	-0.110261247	6545
CESC	SLC7A4	Hormone ER	0.996561	None	-0.003839685	6545
CESC	SLC7A4	PI3KAKT	0.898378	None	-0.352954263	6545
CESC	SLC7A4	RASMAPK	0.996561	None	0.221408173	6545
CESC	SLC7A4	RTK	0.996561	None	-0.001305714	6545
CESC	SLC7A4	TSCmTOR	0.996561	None	-0.013678353	6545
CESC	SLC7A5	Apoptosis	0.202943	None	0.383271205	8140
CESC	SLC7A5	CellCycle	0.391942	None	0.148366577	8140
CESC	SLC7A5	DNADamage	0.113742	None	-0.581649038	8140
CESC	SLC7A5	EMT	0.264973	None	0.508866901	8140
CESC	SLC7A5	Hormone AR	0.00572869	Inhibition	-0.83541846	8140
CESC	SLC7A5	Hormone ER	0.27404	None	-0.238129653	8140
CESC	SLC7A5	PI3KAKT	0.334552	None	0.324052296	8140
CESC	SLC7A5	RASMAPK	0.202943	None	0.467507016	8140
CESC	SLC7A5	RTK	0.205808	None	0.470279708	8140
CESC	SLC7A5	TSCmTOR	0.202943	None	0.340754576	8140
CESC	SLC7A6	Apoptosis	0.126861	None	-0.416594685	9057
CESC	SLC7A6	CellCycle	0.507449	None	-0.197614429	9057
CESC	SLC7A6	DNADamage	0.126861	None	-0.518587272	9057
CESC	SLC7A6	EMT	0.126861	None	0.85370479	9057
CESC	SLC7A6	Hormone AR	0.107221	None	-0.630162251	9057
CESC	SLC7A6	Hormone ER	0.766401	None	0.126111231	9057
CESC	SLC7A6	PI3KAKT	0.766401	None	-0.193769334	9057
CESC	SLC7A6	RASMAPK	0.766401	None	0.144384936	9057
CESC	SLC7A6	RTK	0.935348	None	0.030443844	9057
CESC	SLC7A6	TSCmTOR	0.935348	None	0.016779316	9057
CESC	SLC7A7	Apoptosis	0.0573405	None	0.589180226	9056
CESC	SLC7A7	CellCycle	0.53615	None	0.19384753	9056
CESC	SLC7A7	DNADamage	0.776112	None	0.080788125	9056
CESC	SLC7A7	EMT	0.776112	None	-0.112471605	9056
CESC	SLC7A7	Hormone AR	0.502996	None	0.328697843	9056
CESC	SLC7A7	Hormone ER	0.776112	None	0.061040663	9056
CESC	SLC7A7	PI3KAKT	0.776112	None	-0.168092271	9056
CESC	SLC7A7	RASMAPK	0.502996	None	-0.37048916	9056
CESC	SLC7A7	RTK	0.776112	None	-0.191395571	9056
CESC	SLC7A7	TSCmTOR	0.502996	None	-0.297637144	9056
CESC	SLC7A8	Apoptosis	0.108179	None	-0.376475041	23428
CESC	SLC7A8	CellCycle	0.0708545	None	-0.377851957	23428
CESC	SLC7A8	DNADamage	0.0368828	Inhibition	-0.735341477	23428
CESC	SLC7A8	EMT	0.0996016	None	0.7584802	23428
CESC	SLC7A8	Hormone AR	0.0651255	None	-0.611285544	23428
CESC	SLC7A8	Hormone ER	0.108179	None	-0.349451458	23428
CESC	SLC7A8	PI3KAKT	0.0708545	None	0.706716961	23428
CESC	SLC7A8	RASMAPK	0.171509	None	0.405612191	23428
CESC	SLC7A8	RTK	0.209655	None	0.377105275	23428
CESC	SLC7A8	TSCmTOR	0.169602	None	0.308341597	23428
CESC	SLC7A9	Apoptosis	0.278618	None	-0.455198907	11136
CESC	SLC7A9	CellCycle	0.645643	None	-0.171378448	11136
CESC	SLC7A9	DNADamage	0.278618	None	0.483632862	11136
CESC	SLC7A9	EMT	0.92424	None	-0.036805499	11136
CESC	SLC7A9	Hormone AR	0.278618	None	0.405504607	11136
CESC	SLC7A9	Hormone ER	0.807177	None	0.106880014	11136
CESC	SLC7A9	PI3KAKT	0.92424	None	0.034378097	11136
CESC	SLC7A9	RASMAPK	0.761965	None	0.212260002	11136
CESC	SLC7A9	RTK	0.278618	None	-0.476644461	11136
CESC	SLC7A9	TSCmTOR	0.807177	None	-0.095234251	11136
CHOL	SLC7A1	Apoptosis	0.57577	None	-0.270307359	6541
CHOL	SLC7A1	CellCycle	0.311138	None	-0.545361897	6541
CHOL	SLC7A1	DNADamage	0.311138	None	0.810169626	6541
CHOL	SLC7A1	EMT	0.57577	None	-0.581986819	6541
CHOL	SLC7A1	Hormone AR	0.556723	None	-0.392225425	6541
CHOL	SLC7A1	Hormone ER	0.311138	None	-0.444286758	6541
CHOL	SLC7A1	PI3KAKT	0.594815	None	-0.313267888	6541
CHOL	SLC7A1	RASMAPK	0.807837	None	-0.119097628	6541
CHOL	SLC7A1	RTK	0.556723	None	-0.329633629	6541
CHOL	SLC7A1	TSCmTOR	0.311138	None	-0.834117075	6541
CHOL	SLC7A10	Apoptosis	0.0716931	None	0.919494938	56301
CHOL	SLC7A10	CellCycle	0.566733	None	0.234207604	56301
CHOL	SLC7A10	DNADamage	0.0999626	None	-1.222502045	56301
CHOL	SLC7A10	EMT	0.220867	None	1.157784588	56301
CHOL	SLC7A10	Hormone AR	0.148188	None	-0.781289888	56301
CHOL	SLC7A10	Hormone ER	0.820555	None	-0.106117419	56301
CHOL	SLC7A10	PI3KAKT	0.343854	None	0.665953659	56301
CHOL	SLC7A10	RASMAPK	0.5094	None	0.461184059	56301
CHOL	SLC7A10	RTK	0.878421	None	-0.054181452	56301
CHOL	SLC7A10	TSCmTOR	0.220867	None	0.728254064	56301
CHOL	SLC7A11	Apoptosis	0.917064	None	-0.040466601	23657
CHOL	SLC7A11	CellCycle	0.566563	None	-0.427840007	23657
CHOL	SLC7A11	DNADamage	0.901667	None	0.125959805	23657
CHOL	SLC7A11	EMT	0.901667	None	-0.243678943	23657
CHOL	SLC7A11	Hormone AR	0.124317	None	-0.99353041	23657
CHOL	SLC7A11	Hormone ER	0.566563	None	-0.356633658	23657
CHOL	SLC7A11	PI3KAKT	0.901667	None	-0.274889818	23657
CHOL	SLC7A11	RASMAPK	0.901667	None	-0.152961631	23657
CHOL	SLC7A11	RTK	0.892804	None	-0.258445094	23657
CHOL	SLC7A11	TSCmTOR	0.566563	None	-0.659375069	23657
CHOL	SLC7A2	Apoptosis	0.973369	None	0.101337569	6542
CHOL	SLC7A2	CellCycle	0.160816	None	0.664429651	6542
CHOL	SLC7A2	DNADamage	0.973369	None	0.087821913	6542
CHOL	SLC7A2	EMT	0.973369	None	0.236246131	6542
CHOL	SLC7A2	Hormone AR	0.443266	None	0.445382727	6542
CHOL	SLC7A2	Hormone ER	0.163838	None	0.546916434	6542
CHOL	SLC7A2	PI3KAKT	0.160816	None	1.13915331	6542
CHOL	SLC7A2	RASMAPK	0.163838	None	0.891147909	6542
CHOL	SLC7A2	RTK	0.208334	None	0.552063149	6542
CHOL	SLC7A2	TSCmTOR	0.9967	None	-0.001958649	6542
CHOL	SLC7A4	Apoptosis	0.907954	None	-0.158999907	6545
CHOL	SLC7A4	CellCycle	0.907954	None	0.159320706	6545
CHOL	SLC7A4	DNADamage	0.907954	None	0.371843933	6545
CHOL	SLC7A4	EMT	0.397575	None	1.158289234	6545
CHOL	SLC7A4	Hormone AR	0.907954	None	0.141401331	6545
CHOL	SLC7A4	Hormone ER	0.872571	None	0.279800559	6545
CHOL	SLC7A4	PI3KAKT	0.915534	None	0.056964081	6545
CHOL	SLC7A4	RASMAPK	0.397575	None	0.815864619	6545
CHOL	SLC7A4	RTK	0.141164	None	0.814096526	6545
CHOL	SLC7A4	TSCmTOR	0.915534	None	0.103954959	6545
CHOL	SLC7A5	Apoptosis	0.169757	None	0.83836021	8140
CHOL	SLC7A5	CellCycle	0.621208	None	0.273343701	8140
CHOL	SLC7A5	DNADamage	0.621208	None	-0.437992278	8140
CHOL	SLC7A5	EMT	0.169757	None	1.637752068	8140
CHOL	SLC7A5	Hormone AR	0.385456	None	-0.569743666	8140
CHOL	SLC7A5	Hormone ER	0.621208	None	-0.302126193	8140
CHOL	SLC7A5	PI3KAKT	0.786659	None	-0.249142949	8140
CHOL	SLC7A5	RASMAPK	0.986545	None	-0.008431002	8140
CHOL	SLC7A5	RTK	0.354157	None	-0.563648771	8140
CHOL	SLC7A5	TSCmTOR	0.786659	None	0.184070814	8140
CHOL	SLC7A6	Apoptosis	0.772339	None	0.419848227	9057
CHOL	SLC7A6	CellCycle	0.772339	None	0.312354146	9057
CHOL	SLC7A6	DNADamage	0.772339	None	0.426928752	9057
CHOL	SLC7A6	EMT	0.174387	None	1.751927067	9057
CHOL	SLC7A6	Hormone AR	0.772339	None	-0.434644282	9057
CHOL	SLC7A6	Hormone ER	0.833943	None	0.131533487	9057
CHOL	SLC7A6	PI3KAKT	0.940981	None	0.050995428	9057
CHOL	SLC7A6	RASMAPK	0.772339	None	0.362902897	9057
CHOL	SLC7A6	RTK	0.831049	None	-0.191333513	9057
CHOL	SLC7A6	TSCmTOR	0.940981	None	0.035005147	9057
CHOL	SLC7A7	Apoptosis	0.152617	None	0.773490012	9056
CHOL	SLC7A7	CellCycle	0.674199	None	0.406379522	9056
CHOL	SLC7A7	DNADamage	0.988842	None	-0.059586192	9056
CHOL	SLC7A7	EMT	0.110547	None	1.848705226	9056
CHOL	SLC7A7	Hormone AR	0.988842	None	-0.012291331	9056
CHOL	SLC7A7	Hormone ER	0.818434	None	0.251159592	9056
CHOL	SLC7A7	PI3KAKT	0.988842	None	-0.073700013	9056
CHOL	SLC7A7	RASMAPK	0.818434	None	0.442590496	9056
CHOL	SLC7A7	RTK	0.988842	None	-0.004866633	9056
CHOL	SLC7A7	TSCmTOR	0.988842	None	-0.045160227	9056
CHOL	SLC7A8	Apoptosis	0.99444	None	0.00259529	23428
CHOL	SLC7A8	CellCycle	0.958446	None	0.204566485	23428
CHOL	SLC7A8	DNADamage	0.958446	None	-0.185536711	23428
CHOL	SLC7A8	EMT	0.958446	None	0.734442682	23428
CHOL	SLC7A8	Hormone AR	0.958446	None	0.167914141	23428
CHOL	SLC7A8	Hormone ER	0.958446	None	0.054865167	23428
CHOL	SLC7A8	PI3KAKT	0.958446	None	-0.280626171	23428
CHOL	SLC7A8	RASMAPK	0.958446	None	0.347210546	23428
CHOL	SLC7A8	RTK	0.958446	None	0.291854093	23428
CHOL	SLC7A8	TSCmTOR	0.958446	None	-0.105566716	23428
CHOL	SLC7A9	Apoptosis	0.811503	None	0.444365052	11136
CHOL	SLC7A9	CellCycle	0.811503	None	0.146606448	11136
CHOL	SLC7A9	DNADamage	0.811503	None	-0.57430481	11136
CHOL	SLC7A9	EMT	0.902763	None	0.18008642	11136
CHOL	SLC7A9	Hormone AR	0.811503	None	0.323531485	11136
CHOL	SLC7A9	Hormone ER	0.622133	None	0.555839095	11136
CHOL	SLC7A9	PI3KAKT	0.811503	None	0.265078727	11136
CHOL	SLC7A9	RASMAPK	0.811503	None	0.435842155	11136
CHOL	SLC7A9	RTK	0.811503	None	0.159934899	11136
CHOL	SLC7A9	TSCmTOR	0.970862	None	0.017301346	11136
COAD	SLC7A1	Apoptosis	0.734377	None	0.178478144	6541
COAD	SLC7A1	CellCycle	0.47759	None	0.362510214	6541
COAD	SLC7A1	DNADamage	0.983757	None	0.003260595	6541
COAD	SLC7A1	EMT	0.734377	None	-0.253221964	6541
COAD	SLC7A1	Hormone AR	0.696883	None	-0.131381451	6541
COAD	SLC7A1	Hormone ER	0.792748	None	-0.047847949	6541
COAD	SLC7A1	PI3KAKT	0.63679	None	-0.381672794	6541
COAD	SLC7A1	RASMAPK	0.47759	None	-0.553004622	6541
COAD	SLC7A1	RTK	0.983757	None	0.008177338	6541
COAD	SLC7A1	TSCmTOR	0.63679	None	-0.219172611	6541
COAD	SLC7A10	Apoptosis	0.0449524	Inhibition	-0.679344355	56301
COAD	SLC7A10	CellCycle	0.0449524	Inhibition	-0.565545049	56301
COAD	SLC7A10	DNADamage	0.300865	None	0.18603641	56301
COAD	SLC7A10	EMT	0.0876732	None	0.813296481	56301
COAD	SLC7A10	Hormone AR	0.300865	None	-0.154041571	56301
COAD	SLC7A10	Hormone ER	0.0876732	None	0.211418876	56301
COAD	SLC7A10	PI3KAKT	0.918487	None	0.030991831	56301
COAD	SLC7A10	RASMAPK	0.236549	None	-0.475142083	56301
COAD	SLC7A10	RTK	0.300865	None	-0.212579656	56301
COAD	SLC7A10	TSCmTOR	0.236549	None	-0.285976033	56301
COAD	SLC7A11	Apoptosis	0.39364	None	0.453659483	23657
COAD	SLC7A11	CellCycle	0.359658	None	0.452150436	23657
COAD	SLC7A11	DNADamage	0.570493	None	-0.116446308	23657
COAD	SLC7A11	EMT	0.570493	None	-0.262618993	23657
COAD	SLC7A11	Hormone AR	0.570493	None	0.091617499	23657
COAD	SLC7A11	Hormone ER	0.570493	None	-0.106268876	23657
COAD	SLC7A11	PI3KAKT	0.39364	None	-0.471680422	23657
COAD	SLC7A11	RASMAPK	0.570493	None	-0.237120351	23657
COAD	SLC7A11	RTK	0.570493	None	-0.177154757	23657
COAD	SLC7A11	TSCmTOR	0.692388	None	-0.076594634	23657
COAD	SLC7A14	Apoptosis	0.338368	None	-0.332660027	57709
COAD	SLC7A14	CellCycle	0.0215349	Inhibition	-0.608834835	57709
COAD	SLC7A14	DNADamage	0.240568	None	-0.267749667	57709
COAD	SLC7A14	EMT	0.0095467	Activation	1.266222136	57709
COAD	SLC7A14	Hormone AR	0.782962	None	-0.038820274	57709
COAD	SLC7A14	Hormone ER	0.0215349	Activation	0.267893443	57709
COAD	SLC7A14	PI3KAKT	0.338368	None	0.410157485	57709
COAD	SLC7A14	RASMAPK	0.368878	None	0.344154783	57709
COAD	SLC7A14	RTK	0.368878	None	0.195267412	57709
COAD	SLC7A14	TSCmTOR	0.775684	None	0.074691935	57709
COAD	SLC7A2	Apoptosis	0.0998695	None	-0.532326576	6542
COAD	SLC7A2	CellCycle	0.00209287	Inhibition	-0.762371303	6542
COAD	SLC7A2	DNADamage	0.0139215	Inhibition	-0.454541172	6542
COAD	SLC7A2	EMT	0.000117546	Activation	1.672706609	6542
COAD	SLC7A2	Hormone AR	0.333962	None	0.155238893	6542
COAD	SLC7A2	Hormone ER	0.500411	None	0.075757784	6542
COAD	SLC7A2	PI3KAKT	0.170202	None	0.503883008	6542
COAD	SLC7A2	RASMAPK	0.203248	None	0.474756634	6542
COAD	SLC7A2	RTK	0.751876	None	0.058999081	6542
COAD	SLC7A2	TSCmTOR	0.170202	None	0.314006531	6542
COAD	SLC7A3	Apoptosis	1.60619e-06	Inhibition	-1.326086725	84889
COAD	SLC7A3	CellCycle	0.00971869	Inhibition	-0.6688113	84889
COAD	SLC7A3	DNADamage	0.192885	None	-0.238821151	84889
COAD	SLC7A3	EMT	0.649229	None	0.176309007	84889
COAD	SLC7A3	Hormone AR	0.168736	None	-0.228926538	84889
COAD	SLC7A3	Hormone ER	0.613147	None	0.05982119	84889
COAD	SLC7A3	PI3KAKT	0.0810934	None	0.678322593	84889
COAD	SLC7A3	RASMAPK	0.282026	None	0.392305587	84889
COAD	SLC7A3	RTK	0.120332	None	0.367440353	84889
COAD	SLC7A3	TSCmTOR	0.159151	None	0.336780804	84889
COAD	SLC7A4	Apoptosis	0.000501565	Inhibition	-1.033594209	6545
COAD	SLC7A4	CellCycle	0.156202	None	-0.466784684	6545
COAD	SLC7A4	DNADamage	0.738753	None	-0.069175095	6545
COAD	SLC7A4	EMT	0.494884	None	-0.350534972	6545
COAD	SLC7A4	Hormone AR	0.355839	None	-0.18758016	6545
COAD	SLC7A4	Hormone ER	0.924114	None	-0.009593057	6545
COAD	SLC7A4	PI3KAKT	0.162302	None	0.595140056	6545
COAD	SLC7A4	RASMAPK	0.494884	None	0.274551924	6545
COAD	SLC7A4	RTK	0.255903	None	0.304156416	6545
COAD	SLC7A4	TSCmTOR	0.373524	None	0.234253491	6545
COAD	SLC7A5	Apoptosis	0.663406	None	0.288973635	8140
COAD	SLC7A5	CellCycle	0.0474742	Activation	0.608693553	8140
COAD	SLC7A5	DNADamage	0.765299	None	0.105052951	8140
COAD	SLC7A5	EMT	0.810772	None	-0.133640281	8140
COAD	SLC7A5	Hormone AR	0.302221	None	-0.262371652	8140
COAD	SLC7A5	Hormone ER	0.881411	None	0.015063392	8140
COAD	SLC7A5	PI3KAKT	0.765299	None	-0.18780247	8140
COAD	SLC7A5	RASMAPK	0.602451	None	-0.433741062	8140
COAD	SLC7A5	RTK	0.794069	None	-0.088525386	8140
COAD	SLC7A5	TSCmTOR	0.765299	None	0.148924865	8140
COAD	SLC7A6	Apoptosis	0.0109435	Inhibition	-0.84199971	9057
COAD	SLC7A6	CellCycle	0.792483	None	-0.079335655	9057
COAD	SLC7A6	DNADamage	0.336288	None	0.292069388	9057
COAD	SLC7A6	EMT	0.50238	None	-0.495956422	9057
COAD	SLC7A6	Hormone AR	0.417323	None	-0.214378145	9057
COAD	SLC7A6	Hormone ER	0.792483	None	-0.026500001	9057
COAD	SLC7A6	PI3KAKT	0.686054	None	0.248650965	9057
COAD	SLC7A6	RASMAPK	0.686054	None	-0.306499617	9057
COAD	SLC7A6	RTK	0.73753	None	0.100612163	9057
COAD	SLC7A6	TSCmTOR	0.73753	None	-0.112295835	9057
COAD	SLC7A7	Apoptosis	0.0694237	None	0.635998789	9056
COAD	SLC7A7	CellCycle	0.575597	None	-0.122258073	9056
COAD	SLC7A7	DNADamage	0.117906	None	-0.288758479	9056
COAD	SLC7A7	EMT	1.7106e-05	Activation	1.814498529	9056
COAD	SLC7A7	Hormone AR	0.376537	None	0.156669835	9056
COAD	SLC7A7	Hormone ER	0.117906	None	0.181274667	9056
COAD	SLC7A7	PI3KAKT	0.425877	None	0.287921658	9056
COAD	SLC7A7	RASMAPK	0.117906	None	0.615181682	9056
COAD	SLC7A7	RTK	0.106531	None	0.39901854	9056
COAD	SLC7A7	TSCmTOR	0.470901	None	0.15393226	9056
COAD	SLC7A8	Apoptosis	0.0231593	Inhibition	-0.784200913	23428
COAD	SLC7A8	CellCycle	0.127999	None	-0.466844062	23428
COAD	SLC7A8	DNADamage	0.907109	None	0.145687885	23428
COAD	SLC7A8	EMT	0.127999	None	-0.799538678	23428
COAD	SLC7A8	Hormone AR	0.934358	None	0.043509093	23428
COAD	SLC7A8	Hormone ER	0.934358	None	-0.022495988	23428
COAD	SLC7A8	PI3KAKT	0.934358	None	0.095784619	23428
COAD	SLC7A8	RASMAPK	0.934358	None	0.06502577	23428
COAD	SLC7A8	RTK	0.934358	None	-0.039530539	23428
COAD	SLC7A8	TSCmTOR	0.990685	None	0.002248256	23428
COAD	SLC7A9	Apoptosis	0.557786	None	-0.412784612	11136
COAD	SLC7A9	CellCycle	0.849325	None	-0.143718214	11136
COAD	SLC7A9	DNADamage	0.842278	None	0.176510652	11136
COAD	SLC7A9	EMT	0.967712	None	-0.027496867	11136
COAD	SLC7A9	Hormone AR	0.557786	None	0.262998603	11136
COAD	SLC7A9	Hormone ER	0.842278	None	-0.080856495	11136
COAD	SLC7A9	PI3KAKT	0.967712	None	-0.023971266	11136
COAD	SLC7A9	RASMAPK	0.967712	None	0.013125204	11136
COAD	SLC7A9	RTK	0.842278	None	0.177142362	11136
COAD	SLC7A9	TSCmTOR	0.967712	None	0.053064152	11136
DLBC	SLC7A1	Apoptosis	0.957678	None	0.647958988	6541
DLBC	SLC7A1	CellCycle	0.957678	None	-0.137820597	6541
DLBC	SLC7A1	DNADamage	0.957678	None	0.198354061	6541
DLBC	SLC7A1	EMT	0.957678	None	0.027951981	6541
DLBC	SLC7A1	Hormone AR	0.957678	None	-0.408379306	6541
DLBC	SLC7A1	Hormone ER	0.957678	None	-0.240045758	6541
DLBC	SLC7A1	PI3KAKT	0.957678	None	-0.384129394	6541
DLBC	SLC7A1	RASMAPK	0.957678	None	-0.106936748	6541
DLBC	SLC7A1	RTK	0.957678	None	-0.173189136	6541
DLBC	SLC7A1	TSCmTOR	0.957678	None	0.021507058	6541
DLBC	SLC7A11	Apoptosis	0.949758	None	0.045573391	23657
DLBC	SLC7A11	CellCycle	0.949758	None	-0.13228075	23657
DLBC	SLC7A11	DNADamage	0.949758	None	-0.039250234	23657
DLBC	SLC7A11	EMT	0.949758	None	0.324375196	23657
DLBC	SLC7A11	Hormone AR	0.949758	None	-0.222869639	23657
DLBC	SLC7A11	Hormone ER	0.949758	None	0.052614389	23657
DLBC	SLC7A11	PI3KAKT	0.368847	None	-1.556508897	23657
DLBC	SLC7A11	RASMAPK	0.949758	None	-0.29739235	23657
DLBC	SLC7A11	RTK	0.949758	None	-0.53312324	23657
DLBC	SLC7A11	TSCmTOR	0.949758	None	-0.524479255	23657
DLBC	SLC7A2	Apoptosis	0.508151	None	-0.468162863	6542
DLBC	SLC7A2	CellCycle	0.181537	None	-0.826805806	6542
DLBC	SLC7A2	DNADamage	0.181537	None	1.124232586	6542
DLBC	SLC7A2	EMT	0.174906	None	-1.036756757	6542
DLBC	SLC7A2	Hormone AR	0.181537	None	0.801044265	6542
DLBC	SLC7A2	Hormone ER	0.518289	None	0.159826186	6542
DLBC	SLC7A2	PI3KAKT	0.643524	None	0.367105034	6542
DLBC	SLC7A2	RASMAPK	0.643524	None	0.284108724	6542
DLBC	SLC7A2	RTK	0.360021	None	0.731721001	6542
DLBC	SLC7A2	TSCmTOR	0.518289	None	-0.36470842	6542
DLBC	SLC7A4	Apoptosis	0.92162	None	0.375285544	6545
DLBC	SLC7A4	CellCycle	0.92162	None	-0.53546109	6545
DLBC	SLC7A4	DNADamage	0.92162	None	-0.084826515	6545
DLBC	SLC7A4	EMT	0.32421	None	-0.904842599	6545
DLBC	SLC7A4	Hormone AR	0.92162	None	0.044781657	6545
DLBC	SLC7A4	Hormone ER	0.92162	None	-0.06138391	6545
DLBC	SLC7A4	PI3KAKT	0.92162	None	0.19619879	6545
DLBC	SLC7A4	RASMAPK	0.92162	None	-0.258623528	6545
DLBC	SLC7A4	RTK	0.92162	None	0.38859282	6545
DLBC	SLC7A4	TSCmTOR	0.92162	None	-0.081296613	6545
DLBC	SLC7A5	Apoptosis	0.948708	None	0.030478516	8140
DLBC	SLC7A5	CellCycle	0.714825	None	-0.300770522	8140
DLBC	SLC7A5	DNADamage	0.355101	None	-1.190839597	8140
DLBC	SLC7A5	EMT	0.948708	None	-0.056624084	8140
DLBC	SLC7A5	Hormone AR	0.714825	None	-0.347930048	8140
DLBC	SLC7A5	Hormone ER	0.714825	None	0.134893418	8140
DLBC	SLC7A5	PI3KAKT	0.714825	None	0.593484212	8140
DLBC	SLC7A5	RASMAPK	0.948708	None	0.153445126	8140
DLBC	SLC7A5	RTK	0.552008	None	0.703158323	8140
DLBC	SLC7A5	TSCmTOR	0.355101	None	0.723242417	8140
DLBC	SLC7A6	Apoptosis	0.59853	None	-0.628451591	9057
DLBC	SLC7A6	CellCycle	0.808186	None	-0.412290088	9057
DLBC	SLC7A6	DNADamage	0.59853	None	1.008407735	9057
DLBC	SLC7A6	EMT	0.808186	None	-0.247711591	9057
DLBC	SLC7A6	Hormone AR	0.59853	None	0.636229644	9057
DLBC	SLC7A6	Hormone ER	0.808186	None	-0.145377798	9057
DLBC	SLC7A6	PI3KAKT	0.938352	None	0.075578284	9057
DLBC	SLC7A6	RASMAPK	0.881435	None	0.189337964	9057
DLBC	SLC7A6	RTK	0.808186	None	0.361061737	9057
DLBC	SLC7A6	TSCmTOR	0.938352	None	-0.031215133	9057
DLBC	SLC7A7	Apoptosis	0.590732	None	0.727354641	9056
DLBC	SLC7A7	CellCycle	0.834206	None	-0.142442704	9056
DLBC	SLC7A7	DNADamage	0.590732	None	-0.943781974	9056
DLBC	SLC7A7	EMT	0.834206	None	0.177458458	9056
DLBC	SLC7A7	Hormone AR	0.801402	None	-0.504534645	9056
DLBC	SLC7A7	Hormone ER	0.812046	None	0.133227397	9056
DLBC	SLC7A7	PI3KAKT	0.812046	None	-0.58479327	9056
DLBC	SLC7A7	RASMAPK	0.867024	None	-0.086245862	9056
DLBC	SLC7A7	RTK	0.812046	None	-0.298397457	9056
DLBC	SLC7A7	TSCmTOR	0.812046	None	0.400417681	9056
DLBC	SLC7A8	Apoptosis	0.892882	None	0.619267748	23428
DLBC	SLC7A8	CellCycle	0.953603	None	0.025901275	23428
DLBC	SLC7A8	DNADamage	0.916902	None	-0.128296045	23428
DLBC	SLC7A8	EMT	0.415663	None	0.847238637	23428
DLBC	SLC7A8	Hormone AR	0.906296	None	-0.32982171	23428
DLBC	SLC7A8	Hormone ER	0.906296	None	-0.12493568	23428
DLBC	SLC7A8	PI3KAKT	0.906296	None	-0.408998573	23428
DLBC	SLC7A8	RASMAPK	0.906296	None	-0.301640497	23428
DLBC	SLC7A8	RTK	0.906296	None	-0.246282041	23428
DLBC	SLC7A8	TSCmTOR	0.907779	None	-0.141518649	23428
DLBC	SLC7A9	Apoptosis	0.25933	None	-0.616511478	11136
DLBC	SLC7A9	CellCycle	0.00266666	Inhibition	-1.478509059	11136
DLBC	SLC7A9	DNADamage	0.921621	None	-0.060183745	11136
DLBC	SLC7A9	EMT	0.07989	None	-0.948956874	11136
DLBC	SLC7A9	Hormone AR	0.509376	None	-0.373393825	11136
DLBC	SLC7A9	Hormone ER	0.921621	None	0.020017411	11136
DLBC	SLC7A9	PI3KAKT	0.0856948	None	1.451137931	11136
DLBC	SLC7A9	RASMAPK	0.0282595	Activation	1.319130837	11136
DLBC	SLC7A9	RTK	0.0747103	None	1.141652135	11136
DLBC	SLC7A9	TSCmTOR	0.0856948	None	0.755962642	11136
ESCA	SLC7A1	Apoptosis	0.944148	None	0.048909468	6541
ESCA	SLC7A1	CellCycle	0.944148	None	0.015443364	6541
ESCA	SLC7A1	DNADamage	0.414044	None	-0.530576668	6541
ESCA	SLC7A1	EMT	0.944148	None	-0.263486104	6541
ESCA	SLC7A1	Hormone AR	0.414044	None	-0.412896456	6541
ESCA	SLC7A1	Hormone ER	0.944148	None	0.012488232	6541
ESCA	SLC7A1	PI3KAKT	0.414044	None	-0.470053352	6541
ESCA	SLC7A1	RASMAPK	0.944148	None	-0.074932651	6541
ESCA	SLC7A1	RTK	0.944148	None	0.242835163	6541
ESCA	SLC7A1	TSCmTOR	0.428325	None	-0.323691824	6541
ESCA	SLC7A10	Apoptosis	0.159301	None	0.451684653	56301
ESCA	SLC7A10	CellCycle	0.0232376	Activation	0.623170186	56301
ESCA	SLC7A10	DNADamage	0.00136669	Activation	1.183992941	56301
ESCA	SLC7A10	EMT	0.722317	None	0.185799982	56301
ESCA	SLC7A10	Hormone AR	0.280763	None	0.347463667	56301
ESCA	SLC7A10	Hormone ER	0.185559	None	0.213586325	56301
ESCA	SLC7A10	PI3KAKT	0.280763	None	0.369093162	56301
ESCA	SLC7A10	RASMAPK	0.722317	None	-0.088997099	56301
ESCA	SLC7A10	RTK	0.280763	None	-0.53154524	56301
ESCA	SLC7A10	TSCmTOR	0.722317	None	-0.127203822	56301
ESCA	SLC7A11	Apoptosis	0.37912	None	-0.255517649	23657
ESCA	SLC7A11	CellCycle	0.213083	None	-0.372420878	23657
ESCA	SLC7A11	DNADamage	0.1513	None	0.685450461	23657
ESCA	SLC7A11	EMT	0.1513	None	-1.154226461	23657
ESCA	SLC7A11	Hormone AR	0.213083	None	0.441017598	23657
ESCA	SLC7A11	Hormone ER	0.529095	None	0.085438401	23657
ESCA	SLC7A11	PI3KAKT	0.217933	None	-0.423014389	23657
ESCA	SLC7A11	RASMAPK	0.529095	None	-0.19981423	23657
ESCA	SLC7A11	RTK	0.213083	None	0.603134163	23657
ESCA	SLC7A11	TSCmTOR	0.948731	None	-0.015147326	23657
ESCA	SLC7A14	Apoptosis	0.200749	None	-0.437597188	57709
ESCA	SLC7A14	CellCycle	0.873725	None	-0.035226854	57709
ESCA	SLC7A14	DNADamage	0.290334	None	0.43340089	57709
ESCA	SLC7A14	EMT	0.200749	None	0.92223555	57709
ESCA	SLC7A14	Hormone AR	0.826522	None	-0.096239933	57709
ESCA	SLC7A14	Hormone ER	0.290334	None	0.15359184	57709
ESCA	SLC7A14	PI3KAKT	0.238055	None	0.467804419	57709
ESCA	SLC7A14	RASMAPK	0.290334	None	-0.322258002	57709
ESCA	SLC7A14	RTK	0.200749	None	-0.871127344	57709
ESCA	SLC7A14	TSCmTOR	0.826522	None	-0.076429018	57709
ESCA	SLC7A2	Apoptosis	0.73322	None	0.185227768	6542
ESCA	SLC7A2	CellCycle	0.818966	None	0.126048591	6542
ESCA	SLC7A2	DNADamage	0.73322	None	0.246800341	6542
ESCA	SLC7A2	EMT	0.97137	None	0.017467763	6542
ESCA	SLC7A2	Hormone AR	0.921483	None	-0.058080253	6542
ESCA	SLC7A2	Hormone ER	0.823485	None	0.053044753	6542
ESCA	SLC7A2	PI3KAKT	0.73322	None	0.248623065	6542
ESCA	SLC7A2	RASMAPK	0.73322	None	0.253298592	6542
ESCA	SLC7A2	RTK	0.73322	None	0.307036306	6542
ESCA	SLC7A2	TSCmTOR	0.73322	None	0.350734887	6542
ESCA	SLC7A4	Apoptosis	0.92317	None	-0.022233599	6545
ESCA	SLC7A4	CellCycle	0.512962	None	-0.346694232	6545
ESCA	SLC7A4	DNADamage	0.92317	None	0.065461946	6545
ESCA	SLC7A4	EMT	0.512962	None	-0.691952557	6545
ESCA	SLC7A4	Hormone AR	0.92317	None	0.03041656	6545
ESCA	SLC7A4	Hormone ER	0.92317	None	-0.102840046	6545
ESCA	SLC7A4	PI3KAKT	0.92317	None	-0.051077554	6545
ESCA	SLC7A4	RASMAPK	0.92317	None	-0.025637443	6545
ESCA	SLC7A4	RTK	0.512962	None	0.700917068	6545
ESCA	SLC7A4	TSCmTOR	0.92317	None	0.103878351	6545
ESCA	SLC7A5	Apoptosis	0.620965	None	0.135143243	8140
ESCA	SLC7A5	CellCycle	0.0870064	None	0.441511402	8140
ESCA	SLC7A5	DNADamage	0.278704	None	-0.391240746	8140
ESCA	SLC7A5	EMT	0.0106671	Activation	1.412946812	8140
ESCA	SLC7A5	Hormone AR	1.7193e-05	Inhibition	-1.24286266	8140
ESCA	SLC7A5	Hormone ER	0.0834493	None	0.248356222	8140
ESCA	SLC7A5	PI3KAKT	0.729188	None	-0.097115431	8140
ESCA	SLC7A5	RASMAPK	0.278704	None	-0.301539459	8140
ESCA	SLC7A5	RTK	0.00101084	Inhibition	-1.351079912	8140
ESCA	SLC7A5	TSCmTOR	0.012789	Inhibition	-0.643844799	8140
ESCA	SLC7A6	Apoptosis	0.531804	None	-0.308510651	9057
ESCA	SLC7A6	CellCycle	0.721794	None	-0.174900734	9057
ESCA	SLC7A6	DNADamage	0.811458	None	0.179084241	9057
ESCA	SLC7A6	EMT	0.00548637	Activation	1.604867504	9057
ESCA	SLC7A6	Hormone AR	0.81335	None	-0.094766363	9057
ESCA	SLC7A6	Hormone ER	0.531804	None	0.148858282	9057
ESCA	SLC7A6	PI3KAKT	0.721794	None	0.260949449	9057
ESCA	SLC7A6	RASMAPK	0.842284	None	0.049923296	9057
ESCA	SLC7A6	RTK	0.487004	None	-0.620035465	9057
ESCA	SLC7A6	TSCmTOR	0.81335	None	0.080466764	9057
ESCA	SLC7A7	Apoptosis	0.78366	None	0.088639862	9056
ESCA	SLC7A7	CellCycle	0.182194	None	-0.495888906	9056
ESCA	SLC7A7	DNADamage	0.78366	None	-0.145506067	9056
ESCA	SLC7A7	EMT	0.205567	None	-0.858144826	9056
ESCA	SLC7A7	Hormone AR	0.00486665	Activation	0.958041266	9056
ESCA	SLC7A7	Hormone ER	0.205567	None	0.217140544	9056
ESCA	SLC7A7	PI3KAKT	0.524085	None	-0.255003077	9056
ESCA	SLC7A7	RASMAPK	0.904265	None	0.031027352	9056
ESCA	SLC7A7	RTK	0.205567	None	0.639595399	9056
ESCA	SLC7A7	TSCmTOR	0.364234	None	0.292860622	9056
ESCA	SLC7A8	Apoptosis	0.429456	None	-0.24636198	23428
ESCA	SLC7A8	CellCycle	0.86537	None	0.065271237	23428
ESCA	SLC7A8	DNADamage	0.189077	None	-0.537925561	23428
ESCA	SLC7A8	EMT	0.0686765	None	1.133002498	23428
ESCA	SLC7A8	Hormone AR	5.9369e-05	Inhibition	-1.23516747	23428
ESCA	SLC7A8	Hormone ER	0.331017	None	0.162770819	23428
ESCA	SLC7A8	PI3KAKT	0.976219	None	-0.00846942	23428
ESCA	SLC7A8	RASMAPK	0.747943	None	-0.130221215	23428
ESCA	SLC7A8	RTK	0.00256744	Inhibition	-1.294624457	23428
ESCA	SLC7A8	TSCmTOR	0.0961886	None	-0.478710745	23428
ESCA	SLC7A9	Apoptosis	0.826528	None	0.177266855	11136
ESCA	SLC7A9	CellCycle	0.826528	None	0.180217668	11136
ESCA	SLC7A9	DNADamage	0.683947	None	0.413516344	11136
ESCA	SLC7A9	EMT	0.0701251	None	-1.187587626	11136
ESCA	SLC7A9	Hormone AR	0.0201523	Activation	0.842510571	11136
ESCA	SLC7A9	Hormone ER	0.826528	None	-0.058455713	11136
ESCA	SLC7A9	PI3KAKT	0.826528	None	0.094093414	11136
ESCA	SLC7A9	RASMAPK	0.846064	None	0.048094233	11136
ESCA	SLC7A9	RTK	0.826528	None	0.246442949	11136
ESCA	SLC7A9	TSCmTOR	0.826528	None	0.078279887	11136
GBM	SLC7A1	Apoptosis	0.900621	None	0.166602552	6541
GBM	SLC7A1	CellCycle	0.900621	None	0.115649061	6541
GBM	SLC7A1	DNADamage	0.900621	None	-0.060733297	6541
GBM	SLC7A1	EMT	0.900621	None	-0.083906555	6541
GBM	SLC7A1	Hormone AR	0.900621	None	0.127569633	6541
GBM	SLC7A1	Hormone ER	0.0598279	None	0.511129657	6541
GBM	SLC7A1	PI3KAKT	0.900621	None	0.565843451	6541
GBM	SLC7A1	RASMAPK	0.909249	None	0.059544484	6541
GBM	SLC7A1	RTK	0.0598279	None	1.154037821	6541
GBM	SLC7A1	TSCmTOR	0.900621	None	0.242647708	6541
GBM	SLC7A10	Apoptosis	0.670026	None	-0.309761329	56301
GBM	SLC7A10	CellCycle	0.670026	None	-0.472607226	56301
GBM	SLC7A10	DNADamage	0.0982728	None	-0.634197735	56301
GBM	SLC7A10	EMT	0.852075	None	0.037308529	56301
GBM	SLC7A10	Hormone AR	0.407929	None	-0.293312802	56301
GBM	SLC7A10	Hormone ER	0.739589	None	0.149690798	56301
GBM	SLC7A10	PI3KAKT	0.829076	None	0.18067688	56301
GBM	SLC7A10	RASMAPK	0.766867	None	0.285382747	56301
GBM	SLC7A10	RTK	0.766867	None	0.239345153	56301
GBM	SLC7A10	TSCmTOR	0.670026	None	0.44805654	56301
GBM	SLC7A11	Apoptosis	0.66745	None	-0.200331204	23657
GBM	SLC7A11	CellCycle	0.349984	None	-0.674135047	23657
GBM	SLC7A11	DNADamage	0.196888	None	-0.574257131	23657
GBM	SLC7A11	EMT	0.66745	None	0.13904644	23657
GBM	SLC7A11	Hormone AR	0.66745	None	0.101045136	23657
GBM	SLC7A11	Hormone ER	0.66745	None	0.147376251	23657
GBM	SLC7A11	PI3KAKT	0.66745	None	-0.324891006	23657
GBM	SLC7A11	RASMAPK	0.490505	None	0.743567997	23657
GBM	SLC7A11	RTK	0.66745	None	0.246785489	23657
GBM	SLC7A11	TSCmTOR	0.958778	None	0.023544207	23657
GBM	SLC7A14	Apoptosis	0.592351	None	-0.184316626	57709
GBM	SLC7A14	CellCycle	0.592351	None	-0.234616081	57709
GBM	SLC7A14	DNADamage	0.378174	None	-0.308085543	57709
GBM	SLC7A14	EMT	0.330513	None	-0.285775149	57709
GBM	SLC7A14	Hormone AR	0.0722927	None	-0.409263704	57709
GBM	SLC7A14	Hormone ER	0.330513	None	0.27252595	57709
GBM	SLC7A14	PI3KAKT	0.330513	None	0.849030446	57709
GBM	SLC7A14	RASMAPK	0.657184	None	0.231952408	57709
GBM	SLC7A14	RTK	0.592351	None	-0.344007475	57709
GBM	SLC7A14	TSCmTOR	0.0530628	None	1.254828548	57709
GBM	SLC7A2	Apoptosis	0.248305	None	-0.535928808	6542
GBM	SLC7A2	CellCycle	0.248305	None	-0.6761406	6542
GBM	SLC7A2	DNADamage	0.248305	None	-0.496030446	6542
GBM	SLC7A2	EMT	0.853766	None	-0.037402779	6542
GBM	SLC7A2	Hormone AR	0.777392	None	0.154598521	6542
GBM	SLC7A2	Hormone ER	0.777392	None	0.150671024	6542
GBM	SLC7A2	PI3KAKT	0.777392	None	-0.240803285	6542
GBM	SLC7A2	RASMAPK	0.777392	None	0.256592909	6542
GBM	SLC7A2	RTK	0.777392	None	-0.238538329	6542
GBM	SLC7A2	TSCmTOR	0.777392	None	0.181636678	6542
GBM	SLC7A3	Apoptosis	0.557869	None	-0.260367884	84889
GBM	SLC7A3	CellCycle	0.557869	None	0.510254636	84889
GBM	SLC7A3	DNADamage	0.557869	None	0.301339915	84889
GBM	SLC7A3	EMT	0.100787	None	-0.502429849	84889
GBM	SLC7A3	Hormone AR	0.592869	None	0.105942681	84889
GBM	SLC7A3	Hormone ER	0.592869	None	-0.135878624	84889
GBM	SLC7A3	PI3KAKT	0.557869	None	0.756963689	84889
GBM	SLC7A3	RASMAPK	0.851411	None	-0.097264998	84889
GBM	SLC7A3	RTK	0.557869	None	-0.401608638	84889
GBM	SLC7A3	TSCmTOR	0.557869	None	0.444471903	84889
GBM	SLC7A4	Apoptosis	0.154944	None	-0.618393636	6545
GBM	SLC7A4	CellCycle	0.602669	None	-0.267845136	6545
GBM	SLC7A4	DNADamage	0.154944	None	-0.571597189	6545
GBM	SLC7A4	EMT	0.663149	None	0.105863668	6545
GBM	SLC7A4	Hormone AR	0.167418	None	-0.329480739	6545
GBM	SLC7A4	Hormone ER	0.839075	None	0.04029686	6545
GBM	SLC7A4	PI3KAKT	0.602669	None	0.388817954	6545
GBM	SLC7A4	RASMAPK	0.273818	None	0.795039407	6545
GBM	SLC7A4	RTK	0.4528	None	-0.513644332	6545
GBM	SLC7A4	TSCmTOR	0.273818	None	0.682690681	6545
GBM	SLC7A5	Apoptosis	0.960833	None	-0.013912562	8140
GBM	SLC7A5	CellCycle	0.533337	None	-0.500943595	8140
GBM	SLC7A5	DNADamage	0.627748	None	-0.215621301	8140
GBM	SLC7A5	EMT	0.533337	None	-0.243500492	8140
GBM	SLC7A5	Hormone AR	0.762776	None	0.086875282	8140
GBM	SLC7A5	Hormone ER	0.108728	None	0.465613715	8140
GBM	SLC7A5	PI3KAKT	0.617023	None	0.540697073	8140
GBM	SLC7A5	RASMAPK	0.762776	None	0.297558071	8140
GBM	SLC7A5	RTK	0.108728	None	1.179259374	8140
GBM	SLC7A5	TSCmTOR	0.80855	None	-0.154631153	8140
GBM	SLC7A6	Apoptosis	0.39789	None	-0.456122998	9057
GBM	SLC7A6	CellCycle	0.871509	None	-0.060709046	9057
GBM	SLC7A6	DNADamage	0.506099	None	0.232616049	9057
GBM	SLC7A6	EMT	0.39789	None	-0.302355609	9057
GBM	SLC7A6	Hormone AR	0.755055	None	-0.07051245	9057
GBM	SLC7A6	Hormone ER	0.39789	None	0.276605391	9057
GBM	SLC7A6	PI3KAKT	0.414894	None	0.696639992	9057
GBM	SLC7A6	RASMAPK	0.543698	None	0.404352041	9057
GBM	SLC7A6	RTK	0.506099	None	-0.467370779	9057
GBM	SLC7A6	TSCmTOR	0.00170857	Activation	1.652941194	9057
GBM	SLC7A7	Apoptosis	0.918276	None	0.259020414	9056
GBM	SLC7A7	CellCycle	0.515121	None	-0.53559736	9056
GBM	SLC7A7	DNADamage	0.304574	None	-0.477740399	9056
GBM	SLC7A7	EMT	0.918276	None	0.046468908	9056
GBM	SLC7A7	Hormone AR	0.918276	None	-0.06115099	9056
GBM	SLC7A7	Hormone ER	0.918276	None	0.043986069	9056
GBM	SLC7A7	PI3KAKT	0.964027	None	0.025178993	9056
GBM	SLC7A7	RASMAPK	0.304574	None	0.972838438	9056
GBM	SLC7A7	RTK	0.918276	None	-0.2995698	9056
GBM	SLC7A7	TSCmTOR	0.918276	None	0.216567421	9056
GBM	SLC7A8	Apoptosis	0.538082	None	0.404130322	23428
GBM	SLC7A8	CellCycle	0.816818	None	-0.126529162	23428
GBM	SLC7A8	DNADamage	0.816818	None	-0.120141754	23428
GBM	SLC7A8	EMT	0.829453	None	0.043322315	23428
GBM	SLC7A8	Hormone AR	0.816818	None	0.10654859	23428
GBM	SLC7A8	Hormone ER	0.250903	None	-0.385611388	23428
GBM	SLC7A8	PI3KAKT	0.71789	None	-0.511587262	23428
GBM	SLC7A8	RASMAPK	0.816818	None	0.203010816	23428
GBM	SLC7A8	RTK	0.250903	None	-0.918639813	23428
GBM	SLC7A8	TSCmTOR	0.586516	None	-0.541173748	23428
GBM	SLC7A9	Apoptosis	0.868073	None	-0.118404982	11136
GBM	SLC7A9	CellCycle	0.868073	None	0.269210473	11136
GBM	SLC7A9	DNADamage	0.44708	None	0.428278414	11136
GBM	SLC7A9	EMT	0.868073	None	-0.098835505	11136
GBM	SLC7A9	Hormone AR	0.44708	None	0.283709755	11136
GBM	SLC7A9	Hormone ER	0.44708	None	-0.291703958	11136
GBM	SLC7A9	PI3KAKT	0.802793	None	0.565227027	11136
GBM	SLC7A9	RASMAPK	0.944316	None	-0.037676149	11136
GBM	SLC7A9	RTK	0.868073	None	0.222569445	11136
GBM	SLC7A9	TSCmTOR	0.944316	None	0.033441283	11136
HNSC	SLC7A1	Apoptosis	0.829551	None	-0.042182129	6541
HNSC	SLC7A1	CellCycle	0.229121	None	-0.213752165	6541
HNSC	SLC7A1	DNADamage	0.00961713	Inhibition	-0.509335125	6541
HNSC	SLC7A1	EMT	0.016949	Activation	0.809954829	6541
HNSC	SLC7A1	Hormone AR	0.000571585	Inhibition	-0.627108652	6541
HNSC	SLC7A1	Hormone ER	0.00319137	Inhibition	-0.243221974	6541
HNSC	SLC7A1	PI3KAKT	0.530746	None	0.204321217	6541
HNSC	SLC7A1	RASMAPK	0.0470181	Activation	0.370433594	6541
HNSC	SLC7A1	RTK	0.0470181	Activation	0.535717	6541
HNSC	SLC7A1	TSCmTOR	0.0106343	Activation	0.540152539	6541
HNSC	SLC7A10	Apoptosis	0.605656	None	0.118580474	56301
HNSC	SLC7A10	CellCycle	0.415276	None	-0.185151675	56301
HNSC	SLC7A10	DNADamage	0.0100676	Activation	0.528280894	56301
HNSC	SLC7A10	EMT	0.438761	None	0.287786145	56301
HNSC	SLC7A10	Hormone AR	0.0100676	Activation	0.497061073	56301
HNSC	SLC7A10	Hormone ER	0.415276	None	0.085332995	56301
HNSC	SLC7A10	PI3KAKT	0.947218	None	0.019163297	56301
HNSC	SLC7A10	RASMAPK	0.423859	None	-0.180708661	56301
HNSC	SLC7A10	RTK	0.108427	None	-0.530990214	56301
HNSC	SLC7A10	TSCmTOR	0.188425	None	-0.337461003	56301
HNSC	SLC7A11	Apoptosis	0.404185	None	-0.25875626	23657
HNSC	SLC7A11	CellCycle	0.861078	None	0.032387257	23657
HNSC	SLC7A11	DNADamage	0.861078	None	-0.030099035	23657
HNSC	SLC7A11	EMT	0.308258	None	-0.662517455	23657
HNSC	SLC7A11	Hormone AR	0.404185	None	-0.200374404	23657
HNSC	SLC7A11	Hormone ER	0.487751	None	-0.075878564	23657
HNSC	SLC7A11	PI3KAKT	0.324716	None	-0.475956927	23657
HNSC	SLC7A11	RASMAPK	0.842986	None	0.073357957	23657
HNSC	SLC7A11	RTK	0.324716	None	0.435362564	23657
HNSC	SLC7A11	TSCmTOR	0.842986	None	-0.091964911	23657
HNSC	SLC7A2	Apoptosis	0.280594	None	-0.270676849	6542
HNSC	SLC7A2	CellCycle	0.451698	None	0.147264991	6542
HNSC	SLC7A2	DNADamage	0.000293452	Activation	0.722258243	6542
HNSC	SLC7A2	EMT	0.993985	None	0.002350822	6542
HNSC	SLC7A2	Hormone AR	0.0033564	Activation	0.519732944	6542
HNSC	SLC7A2	Hormone ER	0.441256	None	0.074117714	6542
HNSC	SLC7A2	PI3KAKT	0.752504	None	-0.120907401	6542
HNSC	SLC7A2	RASMAPK	0.0033564	Inhibition	-0.561373473	6542
HNSC	SLC7A2	RTK	0.0428072	Inhibition	-0.56172599	6542
HNSC	SLC7A2	TSCmTOR	0.000301	Inhibition	-0.755851695	6542
HNSC	SLC7A4	Apoptosis	0.20011	None	-0.35590652	6545
HNSC	SLC7A4	CellCycle	0.988596	None	-0.002302646	6545
HNSC	SLC7A4	DNADamage	0.0560144	None	0.475276054	6545
HNSC	SLC7A4	EMT	0.988596	None	-0.037536994	6545
HNSC	SLC7A4	Hormone AR	0.20011	None	0.2756706	6545
HNSC	SLC7A4	Hormone ER	0.808569	None	0.055121618	6545
HNSC	SLC7A4	PI3KAKT	0.808569	None	0.169469206	6545
HNSC	SLC7A4	RASMAPK	0.808569	None	0.100493133	6545
HNSC	SLC7A4	RTK	0.988596	None	-0.009342566	6545
HNSC	SLC7A4	TSCmTOR	0.20011	None	-0.3881173	6545
HNSC	SLC7A5	Apoptosis	0.655629	None	0.105718972	8140
HNSC	SLC7A5	CellCycle	0.968449	None	0.006372488	8140
HNSC	SLC7A5	DNADamage	2.7095e-05	Inhibition	-0.79191413	8140
HNSC	SLC7A5	EMT	0.0206417	Activation	0.813586602	8140
HNSC	SLC7A5	Hormone AR	0.00472113	Inhibition	-0.516688291	8140
HNSC	SLC7A5	Hormone ER	0.135977	None	-0.124836018	8140
HNSC	SLC7A5	PI3KAKT	0.196763	None	-0.429047354	8140
HNSC	SLC7A5	RASMAPK	0.634387	None	0.115954231	8140
HNSC	SLC7A5	RTK	0.00659648	Activation	0.761642541	8140
HNSC	SLC7A5	TSCmTOR	0.135977	None	0.338466054	8140
HNSC	SLC7A6	Apoptosis	0.731805	None	-0.233101815	9057
HNSC	SLC7A6	CellCycle	0.216117	None	-0.324535869	9057
HNSC	SLC7A6	DNADamage	0.809394	None	0.128560271	9057
HNSC	SLC7A6	EMT	0.0101246	Activation	1.003893402	9057
HNSC	SLC7A6	Hormone AR	0.989182	None	-0.017267043	9057
HNSC	SLC7A6	Hormone ER	0.731805	None	-0.076062981	9057
HNSC	SLC7A6	PI3KAKT	0.817351	None	-0.128938096	9057
HNSC	SLC7A6	RASMAPK	0.989182	None	0.002369106	9057
HNSC	SLC7A6	RTK	0.809394	None	0.174292807	9057
HNSC	SLC7A6	TSCmTOR	0.817351	None	0.098646497	9057
HNSC	SLC7A7	Apoptosis	0.0234885	Activation	0.481405907	9056
HNSC	SLC7A7	CellCycle	0.196851	None	-0.216848092	9056
HNSC	SLC7A7	DNADamage	0.121458	None	0.284784773	9056
HNSC	SLC7A7	EMT	0.00787156	Activation	0.983571797	9056
HNSC	SLC7A7	Hormone AR	0.00787156	Activation	0.48018094	9056
HNSC	SLC7A7	Hormone ER	0.0234885	Activation	0.176248159	9056
HNSC	SLC7A7	PI3KAKT	0.317866	None	-0.287075114	9056
HNSC	SLC7A7	RASMAPK	0.0765558	None	-0.336127427	9056
HNSC	SLC7A7	RTK	0.00787156	Inhibition	-0.755141379	9056
HNSC	SLC7A7	TSCmTOR	0.01123	Inhibition	-0.537755036	9056
HNSC	SLC7A8	Apoptosis	0.00685938	Inhibition	-0.659444512	23428
HNSC	SLC7A8	CellCycle	0.0494581	Inhibition	-0.413243404	23428
HNSC	SLC7A8	DNADamage	0.968743	None	-0.017188826	23428
HNSC	SLC7A8	EMT	0.88314	None	0.11588546	23428
HNSC	SLC7A8	Hormone AR	0.549367	None	-0.171645664	23428
HNSC	SLC7A8	Hormone ER	0.550542	None	-0.065611778	23428
HNSC	SLC7A8	PI3KAKT	0.504695	None	0.390412076	23428
HNSC	SLC7A8	RASMAPK	0.550542	None	-0.151501041	23428
HNSC	SLC7A8	RTK	0.504695	None	0.318467346	23428
HNSC	SLC7A8	TSCmTOR	0.968743	None	0.007459234	23428
HNSC	SLC7A9	Apoptosis	0.54582	None	0.152293729	11136
HNSC	SLC7A9	CellCycle	0.83228	None	-0.034338644	11136
HNSC	SLC7A9	DNADamage	0.00882007	Activation	0.558750787	11136
HNSC	SLC7A9	EMT	0.76026	None	-0.124234298	11136
HNSC	SLC7A9	Hormone AR	0.00882007	Activation	0.486993811	11136
HNSC	SLC7A9	Hormone ER	0.150997	None	0.134137205	11136
HNSC	SLC7A9	PI3KAKT	0.436166	None	0.295207756	11136
HNSC	SLC7A9	RASMAPK	0.150997	None	-0.311786743	11136
HNSC	SLC7A9	RTK	0.0440893	Inhibition	-0.619458734	11136
HNSC	SLC7A9	TSCmTOR	0.300056	None	-0.255762533	11136
KICH	SLC7A1	Apoptosis	0.394943	None	-0.196368847	6541
KICH	SLC7A1	CellCycle	0.319711	None	0.42305825	6541
KICH	SLC7A1	DNADamage	0.375912	None	0.438747226	6541
KICH	SLC7A1	EMT	0.572233	None	0.255393402	6541
KICH	SLC7A1	Hormone AR	0.319711	None	-0.233911367	6541
KICH	SLC7A1	Hormone ER	0.734394	None	0.074362999	6541
KICH	SLC7A1	PI3KAKT	0.28744	None	0.599354804	6541
KICH	SLC7A1	RASMAPK	0.314264	None	0.711806728	6541
KICH	SLC7A1	RTK	0.375912	None	0.392832376	6541
KICH	SLC7A1	TSCmTOR	0.319711	None	0.399337821	6541
KICH	SLC7A11	Apoptosis	0.970622	None	-0.149099662	23657
KICH	SLC7A11	CellCycle	0.970622	None	0.221265364	23657
KICH	SLC7A11	DNADamage	0.970622	None	0.062911473	23657
KICH	SLC7A11	EMT	0.970622	None	0.194122688	23657
KICH	SLC7A11	Hormone AR	0.970622	None	0.034556576	23657
KICH	SLC7A11	Hormone ER	0.970622	None	-0.146446964	23657
KICH	SLC7A11	PI3KAKT	0.970622	None	0.16141266	23657
KICH	SLC7A11	RASMAPK	0.984323	None	0.007600369	23657
KICH	SLC7A11	RTK	0.970622	None	-0.120191321	23657
KICH	SLC7A11	TSCmTOR	0.970622	None	0.159558686	23657
KICH	SLC7A13	Apoptosis	0.939953	None	0.036557793	157724
KICH	SLC7A13	CellCycle	0.939953	None	0.036628231	157724
KICH	SLC7A13	DNADamage	0.939953	None	-0.260647403	157724
KICH	SLC7A13	EMT	0.939953	None	-0.063704828	157724
KICH	SLC7A13	Hormone AR	0.939953	None	0.012582837	157724
KICH	SLC7A13	Hormone ER	0.939953	None	0.355340741	157724
KICH	SLC7A13	PI3KAKT	0.939953	None	0.025613987	157724
KICH	SLC7A13	RASMAPK	0.939953	None	-0.200401644	157724
KICH	SLC7A13	RTK	0.939953	None	0.178908317	157724
KICH	SLC7A13	TSCmTOR	0.939953	None	-0.05104915	157724
KICH	SLC7A2	Apoptosis	0.336638	None	0.237455968	6542
KICH	SLC7A2	CellCycle	0.336638	None	0.282801144	6542
KICH	SLC7A2	DNADamage	0.336638	None	0.506810982	6542
KICH	SLC7A2	EMT	0.336638	None	0.721231055	6542
KICH	SLC7A2	Hormone AR	0.336638	None	-0.251427564	6542
KICH	SLC7A2	Hormone ER	0.917352	None	0.022504455	6542
KICH	SLC7A2	PI3KAKT	0.762317	None	0.113193338	6542
KICH	SLC7A2	RASMAPK	0.336638	None	0.570625042	6542
KICH	SLC7A2	RTK	0.336638	None	0.409462456	6542
KICH	SLC7A2	TSCmTOR	0.336638	None	0.341012572	6542
KICH	SLC7A4	Apoptosis	0.988367	None	0.048369985	6545
KICH	SLC7A4	CellCycle	0.988367	None	0.096153039	6545
KICH	SLC7A4	DNADamage	0.988367	None	-0.04424953	6545
KICH	SLC7A4	EMT	0.243616	None	0.792144481	6545
KICH	SLC7A4	Hormone AR	0.243616	None	-0.35488435	6545
KICH	SLC7A4	Hormone ER	0.988367	None	-0.003210878	6545
KICH	SLC7A4	PI3KAKT	0.988367	None	0.197201525	6545
KICH	SLC7A4	RASMAPK	0.988367	None	0.085584474	6545
KICH	SLC7A4	RTK	0.988367	None	-0.024558193	6545
KICH	SLC7A4	TSCmTOR	0.988367	None	0.171550781	6545
KICH	SLC7A5	Apoptosis	0.787642	None	0.073977497	8140
KICH	SLC7A5	CellCycle	0.787642	None	0.150960692	8140
KICH	SLC7A5	DNADamage	0.787642	None	-0.296826433	8140
KICH	SLC7A5	EMT	0.787642	None	0.386286041	8140
KICH	SLC7A5	Hormone AR	0.787642	None	-0.188240511	8140
KICH	SLC7A5	Hormone ER	0.787642	None	-0.218261903	8140
KICH	SLC7A5	PI3KAKT	0.863998	None	-0.047855809	8140
KICH	SLC7A5	RASMAPK	0.787642	None	-0.171706806	8140
KICH	SLC7A5	RTK	0.787642	None	-0.34470008	8140
KICH	SLC7A5	TSCmTOR	0.787642	None	0.150562597	8140
KICH	SLC7A6	Apoptosis	0.89667	None	0.044759831	9057
KICH	SLC7A6	CellCycle	0.599372	None	-0.257110093	9057
KICH	SLC7A6	DNADamage	0.599372	None	-0.593815617	9057
KICH	SLC7A6	EMT	0.599372	None	-0.513879216	9057
KICH	SLC7A6	Hormone AR	0.599372	None	-0.192008034	9057
KICH	SLC7A6	Hormone ER	0.33748	None	0.453353046	9057
KICH	SLC7A6	PI3KAKT	0.599372	None	0.234967886	9057
KICH	SLC7A6	RASMAPK	0.89667	None	-0.078944104	9057
KICH	SLC7A6	RTK	0.89667	None	-0.045454029	9057
KICH	SLC7A6	TSCmTOR	0.599372	None	-0.226831785	9057
KICH	SLC7A7	Apoptosis	0.797282	None	-0.070780229	9056
KICH	SLC7A7	CellCycle	0.593837	None	-0.345206695	9056
KICH	SLC7A7	DNADamage	0.792138	None	0.284209574	9056
KICH	SLC7A7	EMT	0.593837	None	0.549580942	9056
KICH	SLC7A7	Hormone AR	0.064308	None	-0.444880298	9056
KICH	SLC7A7	Hormone ER	0.797282	None	-0.087872841	9056
KICH	SLC7A7	PI3KAKT	0.792138	None	0.26642384	9056
KICH	SLC7A7	RASMAPK	0.792138	None	0.273752008	9056
KICH	SLC7A7	RTK	0.812102	None	0.082489892	9056
KICH	SLC7A7	TSCmTOR	0.797282	None	-0.124162856	9056
KICH	SLC7A8	Apoptosis	0.537226	None	-0.155596425	23428
KICH	SLC7A8	CellCycle	0.537226	None	-0.226294436	23428
KICH	SLC7A8	DNADamage	0.902897	None	-0.048076836	23428
KICH	SLC7A8	EMT	0.898356	None	-0.09532346	23428
KICH	SLC7A8	Hormone AR	0.402946	None	-0.288924512	23428
KICH	SLC7A8	Hormone ER	0.402946	None	0.401206966	23428
KICH	SLC7A8	PI3KAKT	0.537226	None	0.305465186	23428
KICH	SLC7A8	RASMAPK	0.537226	None	0.461121276	23428
KICH	SLC7A8	RTK	0.537226	None	0.287487908	23428
KICH	SLC7A8	TSCmTOR	0.537226	None	0.323203919	23428
KICH	SLC7A9	Apoptosis	0.943618	None	0.062012851	11136
KICH	SLC7A9	CellCycle	0.806592	None	0.279291265	11136
KICH	SLC7A9	DNADamage	0.943618	None	-0.089073652	11136
KICH	SLC7A9	EMT	0.943618	None	-0.041220131	11136
KICH	SLC7A9	Hormone AR	0.806592	None	0.198463038	11136
KICH	SLC7A9	Hormone ER	0.943618	None	0.042595049	11136
KICH	SLC7A9	PI3KAKT	0.806592	None	-0.313930988	11136
KICH	SLC7A9	RASMAPK	0.943618	None	-0.027480533	11136
KICH	SLC7A9	RTK	0.806592	None	-0.344185909	11136
KICH	SLC7A9	TSCmTOR	0.943618	None	0.1196177	11136
KIRC	SLC7A1	Apoptosis	0.0330688	Activation	0.261513165	6541
KIRC	SLC7A1	CellCycle	0.19098	None	0.195852038	6541
KIRC	SLC7A1	DNADamage	0.763362	None	0.030058516	6541
KIRC	SLC7A1	EMT	0.621622	None	0.087725784	6541
KIRC	SLC7A1	Hormone AR	1.9433e-05	Inhibition	-0.366201826	6541
KIRC	SLC7A1	Hormone ER	0.0330688	Inhibition	-0.284052154	6541
KIRC	SLC7A1	PI3KAKT	0.580311	None	0.140929335	6541
KIRC	SLC7A1	RASMAPK	0.418194	None	0.224773195	6541
KIRC	SLC7A1	RTK	0.763362	None	0.052884971	6541
KIRC	SLC7A1	TSCmTOR	0.152222	None	0.27155685	6541
KIRC	SLC7A10	Apoptosis	0.160439	None	0.199861576	56301
KIRC	SLC7A10	CellCycle	0.623682	None	0.058175568	56301
KIRC	SLC7A10	DNADamage	0.160439	None	0.17058404	56301
KIRC	SLC7A10	EMT	0.623682	None	0.078072915	56301
KIRC	SLC7A10	Hormone AR	0.623682	None	-0.04146285	56301
KIRC	SLC7A10	Hormone ER	0.535749	None	-0.108396257	56301
KIRC	SLC7A10	PI3KAKT	0.160439	None	-0.380802803	56301
KIRC	SLC7A10	RASMAPK	0.623682	None	0.144965938	56301
KIRC	SLC7A10	RTK	0.160439	None	0.318620628	56301
KIRC	SLC7A10	TSCmTOR	0.160439	None	0.275415763	56301
KIRC	SLC7A11	Apoptosis	0.0133219	Activation	0.304956872	23657
KIRC	SLC7A11	CellCycle	0.00157261	Activation	0.439875604	23657
KIRC	SLC7A11	DNADamage	0.0637361	None	0.216501933	23657
KIRC	SLC7A11	EMT	0.148284	None	0.221640712	23657
KIRC	SLC7A11	Hormone AR	0.174355	None	-0.120412445	23657
KIRC	SLC7A11	Hormone ER	0.138572	None	0.196450388	23657
KIRC	SLC7A11	PI3KAKT	0.0170845	Inhibition	-0.473900067	23657
KIRC	SLC7A11	RASMAPK	0.346344	None	-0.197972172	23657
KIRC	SLC7A11	RTK	0.280383	None	-0.213417575	23657
KIRC	SLC7A11	TSCmTOR	0.845424	None	-0.028227296	23657
KIRC	SLC7A2	Apoptosis	0.0934211	None	0.224793551	6542
KIRC	SLC7A2	CellCycle	0.452434	None	0.14341384	6542
KIRC	SLC7A2	DNADamage	0.810487	None	0.033760279	6542
KIRC	SLC7A2	EMT	0.0934211	None	0.325428442	6542
KIRC	SLC7A2	Hormone AR	0.163189	None	-0.144553202	6542
KIRC	SLC7A2	Hormone ER	0.533624	None	-0.108848731	6542
KIRC	SLC7A2	PI3KAKT	0.0934211	None	-0.378704089	6542
KIRC	SLC7A2	RASMAPK	0.761977	None	0.100223042	6542
KIRC	SLC7A2	RTK	0.840993	None	-0.035288572	6542
KIRC	SLC7A2	TSCmTOR	0.610482	None	0.11493113	6542
KIRC	SLC7A4	Apoptosis	0.000363282	Activation	0.420041451	6545
KIRC	SLC7A4	CellCycle	0.0243698	Activation	0.305253474	6545
KIRC	SLC7A4	DNADamage	0.00495107	Activation	0.319836524	6545
KIRC	SLC7A4	EMT	0.650645	None	0.083772445	6545
KIRC	SLC7A4	Hormone AR	0.314515	None	-0.096267492	6545
KIRC	SLC7A4	Hormone ER	0.97784	None	-0.003034412	6545
KIRC	SLC7A4	PI3KAKT	0.018843	Inhibition	-0.472163068	6545
KIRC	SLC7A4	RASMAPK	0.82109	None	-0.065543289	6545
KIRC	SLC7A4	RTK	0.0737007	None	-0.366205569	6545
KIRC	SLC7A4	TSCmTOR	0.261188	None	-0.205793864	6545
KIRC	SLC7A5	Apoptosis	1.73747e-06	Activation	0.511555929	8140
KIRC	SLC7A5	CellCycle	1.1874e-05	Activation	0.536860313	8140
KIRC	SLC7A5	DNADamage	0.912447	None	0.022072382	8140
KIRC	SLC7A5	EMT	0.912447	None	-0.023139155	8140
KIRC	SLC7A5	Hormone AR	1.75608e-09	Inhibition	-0.488054784	8140
KIRC	SLC7A5	Hormone ER	0.912447	None	0.012043721	8140
KIRC	SLC7A5	PI3KAKT	0.255881	None	-0.227193014	8140
KIRC	SLC7A5	RASMAPK	0.17257	None	0.316429502	8140
KIRC	SLC7A5	RTK	4.4861e-05	Inhibition	-0.741897501	8140
KIRC	SLC7A5	TSCmTOR	0.0298523	Activation	0.35356017	8140
KIRC	SLC7A6	Apoptosis	0.00738383	Activation	0.311522754	9057
KIRC	SLC7A6	CellCycle	0.000215256	Activation	0.496985277	9057
KIRC	SLC7A6	DNADamage	0.138298	None	0.186858929	9057
KIRC	SLC7A6	EMT	0.320777	None	0.159179423	9057
KIRC	SLC7A6	Hormone AR	0.524117	None	0.056354818	9057
KIRC	SLC7A6	Hormone ER	0.265931	None	0.163984563	9057
KIRC	SLC7A6	PI3KAKT	0.00545804	Inhibition	-0.555181765	9057
KIRC	SLC7A6	RASMAPK	0.320777	None	-0.222814676	9057
KIRC	SLC7A6	RTK	0.320777	None	-0.203892104	9057
KIRC	SLC7A6	TSCmTOR	0.95488	None	-0.008217829	9057
KIRC	SLC7A7	Apoptosis	0.0045024	Activation	0.34100069	9056
KIRC	SLC7A7	CellCycle	0.00623038	Activation	0.356469072	9056
KIRC	SLC7A7	DNADamage	0.535146	None	0.079690587	9056
KIRC	SLC7A7	EMT	0.535146	None	-0.092384509	9056
KIRC	SLC7A7	Hormone AR	0.0045024	Inhibition	-0.259186304	9056
KIRC	SLC7A7	Hormone ER	0.535146	None	-0.077036939	9056
KIRC	SLC7A7	PI3KAKT	0.0136764	Activation	0.461015011	9056
KIRC	SLC7A7	RASMAPK	0.535146	None	0.16454481	9056
KIRC	SLC7A7	RTK	0.00525478	Inhibition	-0.552813483	9056
KIRC	SLC7A7	TSCmTOR	0.731344	None	-0.050020072	9056
KIRC	SLC7A8	Apoptosis	0.0026432	Activation	0.371843871	23428
KIRC	SLC7A8	CellCycle	0.163847	None	0.208584746	23428
KIRC	SLC7A8	DNADamage	0.0769408	None	0.236263041	23428
KIRC	SLC7A8	EMT	0.949644	None	0.018108787	23428
KIRC	SLC7A8	Hormone AR	0.163847	None	-0.13966994	23428
KIRC	SLC7A8	Hormone ER	0.163847	None	0.189868737	23428
KIRC	SLC7A8	PI3KAKT	0.949644	None	-0.010834849	23428
KIRC	SLC7A8	RASMAPK	0.628913	None	0.17374702	23428
KIRC	SLC7A8	RTK	0.679688	None	0.107405804	23428
KIRC	SLC7A8	TSCmTOR	0.679688	None	0.088433639	23428
KIRC	SLC7A9	Apoptosis	0.000115566	Inhibition	-0.421074307	11136
KIRC	SLC7A9	CellCycle	5.8775e-05	Inhibition	-0.51453166	11136
KIRC	SLC7A9	DNADamage	0.00306046	Inhibition	-0.314040093	11136
KIRC	SLC7A9	EMT	0.700496	None	-0.07589942	11136
KIRC	SLC7A9	Hormone AR	0.385929	None	0.093909197	11136
KIRC	SLC7A9	Hormone ER	0.945273	None	-0.007495574	11136
KIRC	SLC7A9	PI3KAKT	5.8775e-05	Activation	0.758063518	11136
KIRC	SLC7A9	RASMAPK	0.478552	None	0.189533983	11136
KIRC	SLC7A9	RTK	0.945273	None	0.020401426	11136
KIRC	SLC7A9	TSCmTOR	0.0649344	None	0.310222954	11136
KIRP	SLC7A1	Apoptosis	0.0667943	None	-0.427886726	6541
KIRP	SLC7A1	CellCycle	0.0317006	Activation	0.564752248	6541
KIRP	SLC7A1	DNADamage	0.554412	None	0.100360735	6541
KIRP	SLC7A1	EMT	0.163261	None	-0.421437013	6541
KIRP	SLC7A1	Hormone AR	0.04352	Activation	0.5243365	6541
KIRP	SLC7A1	Hormone ER	0.390147	None	0.14081188	6541
KIRP	SLC7A1	PI3KAKT	0.522259	None	-0.282643916	6541
KIRP	SLC7A1	RASMAPK	0.120488	None	0.324961133	6541
KIRP	SLC7A1	RTK	0.0783488	None	0.464813582	6541
KIRP	SLC7A1	TSCmTOR	0.10086	None	0.487969271	6541
KIRP	SLC7A11	Apoptosis	0.0366299	Activation	0.436047912	23657
KIRP	SLC7A11	CellCycle	8.54563e-07	Activation	1.013810734	23657
KIRP	SLC7A11	DNADamage	0.314874	None	0.208431595	23657
KIRP	SLC7A11	EMT	0.00339121	Activation	0.855902245	23657
KIRP	SLC7A11	Hormone AR	0.314874	None	0.250188456	23657
KIRP	SLC7A11	Hormone ER	0.000363704	Activation	0.531090392	23657
KIRP	SLC7A11	PI3KAKT	4.3834e-05	Inhibition	-1.691600923	23657
KIRP	SLC7A11	RASMAPK	0.61894	None	0.123037818	23657
KIRP	SLC7A11	RTK	0.669771	None	0.113787243	23657
KIRP	SLC7A11	TSCmTOR	0.988856	None	0.00349353	23657
KIRP	SLC7A13	Apoptosis	0.0345793	Activation	0.495982251	157724
KIRP	SLC7A13	CellCycle	0.849834	None	0.049649142	157724
KIRP	SLC7A13	DNADamage	0.135569	None	-0.343035505	157724
KIRP	SLC7A13	EMT	0.421906	None	0.319413359	157724
KIRP	SLC7A13	Hormone AR	0.0126318	Inhibition	-0.642017613	157724
KIRP	SLC7A13	Hormone ER	0.135569	None	0.266184481	157724
KIRP	SLC7A13	PI3KAKT	0.849834	None	-0.073854222	157724
KIRP	SLC7A13	RASMAPK	0.849834	None	-0.083656406	157724
KIRP	SLC7A13	RTK	0.421906	None	-0.247689697	157724
KIRP	SLC7A13	TSCmTOR	0.849834	None	-0.059665634	157724
KIRP	SLC7A2	Apoptosis	0.355295	None	-0.214386371	6542
KIRP	SLC7A2	CellCycle	0.0333476	Activation	0.568431255	6542
KIRP	SLC7A2	DNADamage	0.626292	None	0.083089362	6542
KIRP	SLC7A2	EMT	0.273447	None	0.375304982	6542
KIRP	SLC7A2	Hormone AR	0.626292	None	0.099541077	6542
KIRP	SLC7A2	Hormone ER	0.0367955	Activation	0.352078916	6542
KIRP	SLC7A2	PI3KAKT	0.527808	None	-0.312473812	6542
KIRP	SLC7A2	RASMAPK	0.25691	None	0.273811201	6542
KIRP	SLC7A2	RTK	0.0761114	None	0.470757406	6542
KIRP	SLC7A2	TSCmTOR	0.0367955	Activation	0.646506697	6542
KIRP	SLC7A4	Apoptosis	0.245973	None	0.420808482	6545
KIRP	SLC7A4	CellCycle	0.971808	None	-0.00689677	6545
KIRP	SLC7A4	DNADamage	0.806074	None	0.111728627	6545
KIRP	SLC7A4	EMT	0.806074	None	0.096577071	6545
KIRP	SLC7A4	Hormone AR	0.806074	None	-0.072955826	6545
KIRP	SLC7A4	Hormone ER	0.806074	None	0.148598301	6545
KIRP	SLC7A4	PI3KAKT	0.806074	None	-0.175934182	6545
KIRP	SLC7A4	RASMAPK	0.806074	None	-0.12871951	6545
KIRP	SLC7A4	RTK	0.434879	None	-0.37474634	6545
KIRP	SLC7A4	TSCmTOR	0.806074	None	-0.196951061	6545
KIRP	SLC7A5	Apoptosis	0.0837044	None	0.391459079	8140
KIRP	SLC7A5	CellCycle	0.00261825	Activation	0.703396967	8140
KIRP	SLC7A5	DNADamage	0.306951	None	0.210944595	8140
KIRP	SLC7A5	EMT	0.558738	None	0.205237579	8140
KIRP	SLC7A5	Hormone AR	0.0403918	Activation	0.520618522	8140
KIRP	SLC7A5	Hormone ER	0.0837044	None	0.2835816	8140
KIRP	SLC7A5	PI3KAKT	0.0403918	Inhibition	-0.972480001	8140
KIRP	SLC7A5	RASMAPK	0.137998	None	-0.312234089	8140
KIRP	SLC7A5	RTK	0.975451	None	0.006727528	8140
KIRP	SLC7A5	TSCmTOR	0.943485	None	0.047638012	8140
KIRP	SLC7A6	Apoptosis	0.166115	None	0.362645206	9057
KIRP	SLC7A6	CellCycle	0.0342355	Inhibition	-0.527915136	9057
KIRP	SLC7A6	DNADamage	0.5475	None	-0.131992734	9057
KIRP	SLC7A6	EMT	0.69344	None	0.122286526	9057
KIRP	SLC7A6	Hormone AR	0.491399	None	-0.191792207	9057
KIRP	SLC7A6	Hormone ER	0.473372	None	-0.149905748	9057
KIRP	SLC7A6	PI3KAKT	0.397403	None	0.5005917	9057
KIRP	SLC7A6	RASMAPK	0.69344	None	-0.071104645	9057
KIRP	SLC7A6	RTK	0.00230021	Inhibition	-0.793326557	9057
KIRP	SLC7A6	TSCmTOR	0.224107	None	-0.423211077	9057
KIRP	SLC7A7	Apoptosis	1.2518e-05	Activation	0.839188365	9056
KIRP	SLC7A7	CellCycle	4.8016e-06	Activation	0.932554212	9056
KIRP	SLC7A7	DNADamage	0.781386	None	-0.047256734	9056
KIRP	SLC7A7	EMT	0.0859935	None	0.546738261	9056
KIRP	SLC7A7	Hormone AR	0.611152	None	-0.147363228	9056
KIRP	SLC7A7	Hormone ER	2.29436e-11	Activation	0.925724533	9056
KIRP	SLC7A7	PI3KAKT	0.000335233	Inhibition	-1.465043237	9056
KIRP	SLC7A7	RASMAPK	0.709064	None	0.085087843	9056
KIRP	SLC7A7	RTK	0.611152	None	0.1514883	9056
KIRP	SLC7A7	TSCmTOR	0.363956	None	-0.307374259	9056
KIRP	SLC7A8	Apoptosis	0.0221675	Activation	0.48362338	23428
KIRP	SLC7A8	CellCycle	4.98753e-10	Activation	1.212219519	23428
KIRP	SLC7A8	DNADamage	0.473257	None	0.197988054	23428
KIRP	SLC7A8	EMT	0.991791	None	0.002791839	23428
KIRP	SLC7A8	Hormone AR	0.479741	None	0.195267532	23428
KIRP	SLC7A8	Hormone ER	5.94823e-13	Activation	0.98762106	23428
KIRP	SLC7A8	PI3KAKT	6.92594e-08	Inhibition	-2.106803117	23428
KIRP	SLC7A8	RASMAPK	0.58411	None	-0.114339823	23428
KIRP	SLC7A8	RTK	0.501233	None	0.183885273	23428
KIRP	SLC7A8	TSCmTOR	0.473257	None	-0.268129773	23428
KIRP	SLC7A9	Apoptosis	0.307439	None	0.259101002	11136
KIRP	SLC7A9	CellCycle	0.000430075	Activation	0.755791601	11136
KIRP	SLC7A9	DNADamage	0.785843	None	-0.04632999	11136
KIRP	SLC7A9	EMT	0.589822	None	0.221581011	11136
KIRP	SLC7A9	Hormone AR	0.307439	None	-0.279884491	11136
KIRP	SLC7A9	Hormone ER	1.01003e-08	Activation	0.817675815	11136
KIRP	SLC7A9	PI3KAKT	0.0282983	Inhibition	-1.017809212	11136
KIRP	SLC7A9	RASMAPK	0.760126	None	-0.073440483	11136
KIRP	SLC7A9	RTK	0.307439	None	0.289987098	11136
KIRP	SLC7A9	TSCmTOR	0.593935	None	-0.178757684	11136
LGG	SLC7A1	Apoptosis	0.635311	None	0.041591458	6541
LGG	SLC7A1	CellCycle	0.635311	None	-0.082697085	6541
LGG	SLC7A1	DNADamage	0.000597478	Activation	0.547933317	6541
LGG	SLC7A1	EMT	0.00173054	Inhibition	-0.339327774	6541
LGG	SLC7A1	Hormone AR	0.0990668	None	0.164501425	6541
LGG	SLC7A1	Hormone ER	0.778163	None	-0.020350245	6541
LGG	SLC7A1	PI3KAKT	0.635311	None	-0.173298453	6541
LGG	SLC7A1	RASMAPK	0.236646	None	0.258625957	6541
LGG	SLC7A1	RTK	0.635311	None	0.144044736	6541
LGG	SLC7A1	TSCmTOR	0.635311	None	-0.080164512	6541
LGG	SLC7A10	Apoptosis	0.00196555	Inhibition	-0.256717817	56301
LGG	SLC7A10	CellCycle	0.139668	None	0.187551812	56301
LGG	SLC7A10	DNADamage	7.29009e-14	Inhibition	-1.025173423	56301
LGG	SLC7A10	EMT	0.599034	None	-0.058077306	56301
LGG	SLC7A10	Hormone AR	0.0543287	None	-0.166829323	56301
LGG	SLC7A10	Hormone ER	0.599034	None	0.046476173	56301
LGG	SLC7A10	PI3KAKT	0.539587	None	-0.168804835	56301
LGG	SLC7A10	RASMAPK	0.00998584	Inhibition	-0.44288231	56301
LGG	SLC7A10	RTK	0.771179	None	-0.05312176	56301
LGG	SLC7A10	TSCmTOR	0.00284086	Activation	0.466533351	56301
LGG	SLC7A11	Apoptosis	0.00137774	Inhibition	-0.250605812	23657
LGG	SLC7A11	CellCycle	0.000595169	Activation	0.403812073	23657
LGG	SLC7A11	DNADamage	6.46644e-10	Inhibition	-0.871864251	23657
LGG	SLC7A11	EMT	0.194762	None	-0.134495648	23657
LGG	SLC7A11	Hormone AR	0.805788	None	-0.018579357	23657
LGG	SLC7A11	Hormone ER	0.000595169	Activation	0.273689638	23657
LGG	SLC7A11	PI3KAKT	0.469981	None	0.154114128	23657
LGG	SLC7A11	RASMAPK	0.146299	None	0.252172837	23657
LGG	SLC7A11	RTK	0.00208118	Activation	0.595008402	23657
LGG	SLC7A11	TSCmTOR	0.138687	None	0.244625635	23657
LGG	SLC7A14	Apoptosis	0.0130959	Inhibition	-0.183489136	57709
LGG	SLC7A14	CellCycle	1.0186e-05	Inhibition	-0.514260514	57709
LGG	SLC7A14	DNADamage	0.0112525	Inhibition	-0.359586533	57709
LGG	SLC7A14	EMT	0.868908	None	0.01584654	57709
LGG	SLC7A14	Hormone AR	0.000211072	Inhibition	-0.303865131	57709
LGG	SLC7A14	Hormone ER	3.73219e-08	Inhibition	-0.417961616	57709
LGG	SLC7A14	PI3KAKT	0.00640146	Inhibition	-0.55272368	57709
LGG	SLC7A14	RASMAPK	0.00133878	Inhibition	-0.524487546	57709
LGG	SLC7A14	RTK	0.0112525	Inhibition	-0.484717458	57709
LGG	SLC7A14	TSCmTOR	0.000640485	Activation	0.512193001	57709
LGG	SLC7A2	Apoptosis	0.996866	None	-0.000286554	6542
LGG	SLC7A2	CellCycle	0.023364	Activation	0.280734099	6542
LGG	SLC7A2	DNADamage	0.000407512	Inhibition	-0.554722526	6542
LGG	SLC7A2	EMT	0.996866	None	-0.019689939	6542
LGG	SLC7A2	Hormone AR	0.996866	None	0.032049816	6542
LGG	SLC7A2	Hormone ER	0.023364	Activation	0.18944793	6542
LGG	SLC7A2	PI3KAKT	0.996866	None	-0.006957548	6542
LGG	SLC7A2	RASMAPK	0.0263172	Activation	0.382137411	6542
LGG	SLC7A2	RTK	0.023364	Activation	0.507067993	6542
LGG	SLC7A2	TSCmTOR	0.996866	None	0.009480531	6542
LGG	SLC7A3	Apoptosis	0.12984	None	-0.150190531	84889
LGG	SLC7A3	CellCycle	0.238399	None	0.168937382	84889
LGG	SLC7A3	DNADamage	0.0119179	Inhibition	-0.412981112	84889
LGG	SLC7A3	EMT	0.388315	None	-0.096072944	84889
LGG	SLC7A3	Hormone AR	0.328644	None	-0.097231571	84889
LGG	SLC7A3	Hormone ER	0.617608	None	-0.036166996	84889
LGG	SLC7A3	PI3KAKT	0.388315	None	-0.19706844	84889
LGG	SLC7A3	RASMAPK	0.0119179	Inhibition	-0.46736755	84889
LGG	SLC7A3	RTK	0.434973	None	0.155787118	84889
LGG	SLC7A3	TSCmTOR	0.185046	None	0.252197704	84889
LGG	SLC7A4	Apoptosis	0.00996721	Inhibition	-0.20330886	6545
LGG	SLC7A4	CellCycle	0.226008	None	-0.138899821	6545
LGG	SLC7A4	DNADamage	4.7337e-05	Inhibition	-0.616537682	6545
LGG	SLC7A4	EMT	0.55488	None	-0.056338398	6545
LGG	SLC7A4	Hormone AR	0.0109151	Inhibition	-0.20677588	6545
LGG	SLC7A4	Hormone ER	4.8804e-05	Inhibition	-0.315961423	6545
LGG	SLC7A4	PI3KAKT	0.0155814	Inhibition	-0.486387752	6545
LGG	SLC7A4	RASMAPK	0.000170438	Inhibition	-0.620112055	6545
LGG	SLC7A4	RTK	0.0246077	Inhibition	-0.428667173	6545
LGG	SLC7A4	TSCmTOR	0.00496952	Activation	0.433427298	6545
LGG	SLC7A5	Apoptosis	0.111909	None	0.161823528	8140
LGG	SLC7A5	CellCycle	0.791986	None	0.040009158	8140
LGG	SLC7A5	DNADamage	0.0679331	None	0.368322436	8140
LGG	SLC7A5	EMT	0.791986	None	0.051294125	8140
LGG	SLC7A5	Hormone AR	0.791986	None	-0.030753478	8140
LGG	SLC7A5	Hormone ER	0.791986	None	0.032285575	8140
LGG	SLC7A5	PI3KAKT	0.926396	None	0.017783796	8140
LGG	SLC7A5	RASMAPK	0.689142	None	0.168008406	8140
LGG	SLC7A5	RTK	0.111909	None	0.388089561	8140
LGG	SLC7A5	TSCmTOR	0.731963	None	-0.127878247	8140
LGG	SLC7A6	Apoptosis	0.0288437	Activation	0.202671855	9057
LGG	SLC7A6	CellCycle	0.667802	None	0.079219581	9057
LGG	SLC7A6	DNADamage	6.78448e-09	Activation	0.82307738	9057
LGG	SLC7A6	EMT	0.864316	None	0.016356778	9057
LGG	SLC7A6	Hormone AR	0.831227	None	-0.024308733	9057
LGG	SLC7A6	Hormone ER	0.256698	None	-0.127812007	9057
LGG	SLC7A6	PI3KAKT	0.417515	None	0.240638374	9057
LGG	SLC7A6	RASMAPK	0.470314	None	-0.165851679	9057
LGG	SLC7A6	RTK	0.691747	None	-0.108714373	9057
LGG	SLC7A6	TSCmTOR	0.417515	None	-0.193248712	9057
LGG	SLC7A7	Apoptosis	0.0550368	None	0.151767746	9056
LGG	SLC7A7	CellCycle	0.0032814	Activation	0.346927124	9056
LGG	SLC7A7	DNADamage	0.642791	None	-0.063431273	9056
LGG	SLC7A7	EMT	0.100905	None	0.165466329	9056
LGG	SLC7A7	Hormone AR	0.48292	None	0.059034742	9056
LGG	SLC7A7	Hormone ER	2.61181e-08	Activation	0.422294871	9056
LGG	SLC7A7	PI3KAKT	0.0296874	Activation	0.467127337	9056
LGG	SLC7A7	RASMAPK	9.8356e-05	Activation	0.653010038	9056
LGG	SLC7A7	RTK	0.00291102	Activation	0.605118234	9056
LGG	SLC7A7	TSCmTOR	0.0550368	None	-0.291955739	9056
LGG	SLC7A8	Apoptosis	0.352628	None	-0.098651635	23428
LGG	SLC7A8	CellCycle	0.0671483	None	-0.251525102	23428
LGG	SLC7A8	DNADamage	3.4378e-05	Inhibition	-0.627201022	23428
LGG	SLC7A8	EMT	0.786836	None	0.030715334	23428
LGG	SLC7A8	Hormone AR	0.404251	None	-0.08825093	23428
LGG	SLC7A8	Hormone ER	0.352628	None	-0.102673377	23428
LGG	SLC7A8	PI3KAKT	0.0271136	Inhibition	-0.532798264	23428
LGG	SLC7A8	RASMAPK	0.457379	None	0.153627632	23428
LGG	SLC7A8	RTK	0.786836	None	0.049375544	23428
LGG	SLC7A8	TSCmTOR	0.757895	None	0.072916424	23428
LGG	SLC7A9	Apoptosis	0.778945	None	0.035973053	11136
LGG	SLC7A9	CellCycle	0.00453467	Activation	0.373856852	11136
LGG	SLC7A9	DNADamage	0.49984	None	-0.128898465	11136
LGG	SLC7A9	EMT	0.172964	None	0.165628616	11136
LGG	SLC7A9	Hormone AR	0.967681	None	-0.012434603	11136
LGG	SLC7A9	Hormone ER	0.00453467	Activation	0.236007688	11136
LGG	SLC7A9	PI3KAKT	0.0326321	Activation	0.475758342	11136
LGG	SLC7A9	RASMAPK	0.49984	None	0.154739951	11136
LGG	SLC7A9	RTK	0.0326321	Activation	0.472367209	11136
LGG	SLC7A9	TSCmTOR	0.994148	None	-0.001048999	11136
LIHC	SLC7A1	Apoptosis	0.000785491	Activation	0.382634071	6541
LIHC	SLC7A1	CellCycle	0.144271	None	0.146319156	6541
LIHC	SLC7A1	DNADamage	0.761753	None	0.041644017	6541
LIHC	SLC7A1	EMT	0.000424942	Activation	0.605144535	6541
LIHC	SLC7A1	Hormone AR	0.00260153	Inhibition	-0.334399608	6541
LIHC	SLC7A1	Hormone ER	0.000108932	Inhibition	-0.523334674	6541
LIHC	SLC7A1	PI3KAKT	0.144271	None	-0.258257527	6541
LIHC	SLC7A1	RASMAPK	0.00543355	Inhibition	-0.458051454	6541
LIHC	SLC7A1	RTK	0.000219034	Inhibition	-0.609722162	6541
LIHC	SLC7A1	TSCmTOR	0.135452	None	-0.271464251	6541
LIHC	SLC7A10	Apoptosis	0.635124	None	0.074864266	56301
LIHC	SLC7A10	CellCycle	0.254364	None	0.153790444	56301
LIHC	SLC7A10	DNADamage	0.460405	None	0.152168699	56301
LIHC	SLC7A10	EMT	0.577531	None	0.139401556	56301
LIHC	SLC7A10	Hormone AR	0.0109127	Inhibition	-0.323014742	56301
LIHC	SLC7A10	Hormone ER	0.00145613	Inhibition	-0.472153706	56301
LIHC	SLC7A10	PI3KAKT	0.727351	None	0.059499318	56301
LIHC	SLC7A10	RASMAPK	0.139418	None	-0.327976365	56301
LIHC	SLC7A10	RTK	0.139418	None	-0.303210892	56301
LIHC	SLC7A10	TSCmTOR	0.727351	None	0.069376508	56301
LIHC	SLC7A11	Apoptosis	0.175232	None	0.212728766	23657
LIHC	SLC7A11	CellCycle	0.796608	None	0.037750835	23657
LIHC	SLC7A11	DNADamage	0.796608	None	-0.063817713	23657
LIHC	SLC7A11	EMT	0.000891297	Activation	0.639317355	23657
LIHC	SLC7A11	Hormone AR	0.796608	None	-0.070805182	23657
LIHC	SLC7A11	Hormone ER	0.796608	None	-0.087553197	23657
LIHC	SLC7A11	PI3KAKT	0.796608	None	-0.084803039	23657
LIHC	SLC7A11	RASMAPK	0.796608	None	-0.076006343	23657
LIHC	SLC7A11	RTK	0.175232	None	-0.317462972	23657
LIHC	SLC7A11	TSCmTOR	0.916313	None	-0.017193249	23657
LIHC	SLC7A14	Apoptosis	0.474127	None	-0.131194018	57709
LIHC	SLC7A14	CellCycle	0.341358	None	0.169484383	57709
LIHC	SLC7A14	DNADamage	0.681423	None	-0.079852757	57709
LIHC	SLC7A14	EMT	0.654411	None	0.141850206	57709
LIHC	SLC7A14	Hormone AR	0.00469963	Activation	0.365011098	57709
LIHC	SLC7A14	Hormone ER	0.341358	None	0.214510754	57709
LIHC	SLC7A14	PI3KAKT	0.681423	None	0.087256656	57709
LIHC	SLC7A14	RASMAPK	0.657052	None	0.118825897	57709
LIHC	SLC7A14	RTK	0.468904	None	0.205376655	57709
LIHC	SLC7A14	TSCmTOR	0.869638	None	-0.027018883	57709
LIHC	SLC7A2	Apoptosis	0.922803	None	0.026225357	6542
LIHC	SLC7A2	CellCycle	0.922803	None	0.009866186	6542
LIHC	SLC7A2	DNADamage	0.164432	None	-0.256716171	6542
LIHC	SLC7A2	EMT	0.300694	None	-0.224359746	6542
LIHC	SLC7A2	Hormone AR	0.283167	None	0.157582443	6542
LIHC	SLC7A2	Hormone ER	0.0575425	None	0.348848441	6542
LIHC	SLC7A2	PI3KAKT	0.922803	None	-0.036735508	6542
LIHC	SLC7A2	RASMAPK	0.554368	None	0.141176149	6542
LIHC	SLC7A2	RTK	0.10166	None	0.358534573	6542
LIHC	SLC7A2	TSCmTOR	0.10166	None	0.359273691	6542
LIHC	SLC7A4	Apoptosis	0.810237	None	0.11242736	6545
LIHC	SLC7A4	CellCycle	0.164034	None	0.236016324	6545
LIHC	SLC7A4	DNADamage	0.810237	None	0.065150705	6545
LIHC	SLC7A4	EMT	0.810237	None	0.097568207	6545
LIHC	SLC7A4	Hormone AR	0.810237	None	-0.049572778	6545
LIHC	SLC7A4	Hormone ER	0.810237	None	-0.053290021	6545
LIHC	SLC7A4	PI3KAKT	0.810237	None	-0.221756652	6545
LIHC	SLC7A4	RASMAPK	0.810237	None	0.055588422	6545
LIHC	SLC7A4	RTK	0.810237	None	-0.105813859	6545
LIHC	SLC7A4	TSCmTOR	0.945527	None	0.011383831	6545
LIHC	SLC7A5	Apoptosis	0.231805	None	0.250665965	8140
LIHC	SLC7A5	CellCycle	0.501083	None	0.075511291	8140
LIHC	SLC7A5	DNADamage	0.501083	None	-0.126227731	8140
LIHC	SLC7A5	EMT	0.440914	None	0.22122159	8140
LIHC	SLC7A5	Hormone AR	0.501083	None	0.082589752	8140
LIHC	SLC7A5	Hormone ER	0.501083	None	-0.097013842	8140
LIHC	SLC7A5	PI3KAKT	0.463586	None	-0.206519107	8140
LIHC	SLC7A5	RASMAPK	0.524531	None	-0.10444547	8140
LIHC	SLC7A5	RTK	0.296729	None	-0.29329276	8140
LIHC	SLC7A5	TSCmTOR	0.440914	None	-0.249817154	8140
LIHC	SLC7A6	Apoptosis	0.21349	None	0.17868067	9057
LIHC	SLC7A6	CellCycle	0.461011	None	-0.090465804	9057
LIHC	SLC7A6	DNADamage	0.684277	None	0.057859337	9057
LIHC	SLC7A6	EMT	0.00448836	Activation	0.589595943	9057
LIHC	SLC7A6	Hormone AR	0.135547	None	-0.208613976	9057
LIHC	SLC7A6	Hormone ER	0.0870636	None	-0.282172892	9057
LIHC	SLC7A6	PI3KAKT	0.21349	None	-0.261370519	9057
LIHC	SLC7A6	RASMAPK	0.24733	None	-0.224764023	9057
LIHC	SLC7A6	RTK	0.00832186	Inhibition	-0.495921164	9057
LIHC	SLC7A6	TSCmTOR	0.512583	None	-0.125401464	9057
LIHC	SLC7A7	Apoptosis	0.000338968	Activation	0.426208243	9056
LIHC	SLC7A7	CellCycle	0.639662	None	0.055682849	9056
LIHC	SLC7A7	DNADamage	0.641089	None	-0.065223694	9056
LIHC	SLC7A7	EMT	0.00084605	Activation	0.581326194	9056
LIHC	SLC7A7	Hormone AR	0.00192727	Inhibition	-0.333755384	9056
LIHC	SLC7A7	Hormone ER	0.000338968	Inhibition	-0.486604128	9056
LIHC	SLC7A7	PI3KAKT	0.0459863	Inhibition	-0.354321585	9056
LIHC	SLC7A7	RASMAPK	0.00182551	Inhibition	-0.521838629	9056
LIHC	SLC7A7	RTK	0.000188927	Inhibition	-0.655147433	9056
LIHC	SLC7A7	TSCmTOR	0.00182551	Inhibition	-0.537246473	9056
LIHC	SLC7A8	Apoptosis	0.0780574	None	0.247718602	23428
LIHC	SLC7A8	CellCycle	0.69764	None	0.069910191	23428
LIHC	SLC7A8	DNADamage	0.870245	None	-0.022744863	23428
LIHC	SLC7A8	EMT	0.0213392	Activation	0.498475081	23428
LIHC	SLC7A8	Hormone AR	0.28391	None	-0.167054136	23428
LIHC	SLC7A8	Hormone ER	0.348824	None	-0.169777849	23428
LIHC	SLC7A8	PI3KAKT	0.870245	None	-0.034486849	23428
LIHC	SLC7A8	RASMAPK	0.870245	None	-0.026152453	23428
LIHC	SLC7A8	RTK	0.0426126	Inhibition	-0.406153823	23428
LIHC	SLC7A8	TSCmTOR	0.582647	None	-0.153323324	23428
LIHC	SLC7A9	Apoptosis	0.00139028	Inhibition	-0.379528266	11136
LIHC	SLC7A9	CellCycle	0.857719	None	-0.017865651	11136
LIHC	SLC7A9	DNADamage	0.775351	None	0.06894969	11136
LIHC	SLC7A9	EMT	0.310946	None	-0.217724556	11136
LIHC	SLC7A9	Hormone AR	0.0133658	Activation	0.284732668	11136
LIHC	SLC7A9	Hormone ER	3.5577e-05	Activation	0.548006818	11136
LIHC	SLC7A9	PI3KAKT	0.775351	None	0.065350275	11136
LIHC	SLC7A9	RASMAPK	0.000394563	Activation	0.608134414	11136
LIHC	SLC7A9	RTK	8.75159e-07	Activation	0.811051882	11136
LIHC	SLC7A9	TSCmTOR	0.775351	None	-0.063529062	11136
LUAD	SLC7A1	Apoptosis	2.85511e-06	Activation	0.784321431	6541
LUAD	SLC7A1	CellCycle	4.69741e-06	Activation	0.797255504	6541
LUAD	SLC7A1	DNADamage	0.139523	None	0.227980728	6541
LUAD	SLC7A1	EMT	0.184887	None	0.304983146	6541
LUAD	SLC7A1	Hormone AR	0.237891	None	0.18717003	6541
LUAD	SLC7A1	Hormone ER	0.00434711	Inhibition	-0.239261143	6541
LUAD	SLC7A1	PI3KAKT	0.00269095	Inhibition	-0.765077248	6541
LUAD	SLC7A1	RASMAPK	0.00424272	Inhibition	-0.615890775	6541
LUAD	SLC7A1	RTK	0.0582994	None	-0.453928686	6541
LUAD	SLC7A1	TSCmTOR	0.109796	None	-0.296646803	6541
LUAD	SLC7A10	Apoptosis	0.00139537	Inhibition	-0.558850442	56301
LUAD	SLC7A10	CellCycle	0.544275	None	-0.177888644	56301
LUAD	SLC7A10	DNADamage	0.544275	None	-0.125324251	56301
LUAD	SLC7A10	EMT	0.539065	None	-0.272852526	56301
LUAD	SLC7A10	Hormone AR	0.00259735	Inhibition	-0.527678159	56301
LUAD	SLC7A10	Hormone ER	0.737392	None	-0.030371255	56301
LUAD	SLC7A10	PI3KAKT	0.00139537	Activation	0.855734019	56301
LUAD	SLC7A10	RASMAPK	0.737392	None	0.077752208	56301
LUAD	SLC7A10	RTK	0.737392	None	0.072197191	56301
LUAD	SLC7A10	TSCmTOR	0.544275	None	0.149927625	56301
LUAD	SLC7A11	Apoptosis	0.034752	Activation	0.451878127	23657
LUAD	SLC7A11	CellCycle	0.0367179	Activation	0.40175967	23657
LUAD	SLC7A11	DNADamage	0.883114	None	0.021125086	23657
LUAD	SLC7A11	EMT	0.0367179	Inhibition	-0.540666207	23657
LUAD	SLC7A11	Hormone AR	0.128461	None	0.280130784	23657
LUAD	SLC7A11	Hormone ER	0.0403761	Inhibition	-0.181851982	23657
LUAD	SLC7A11	PI3KAKT	0.0367179	Inhibition	-0.591690344	23657
LUAD	SLC7A11	RASMAPK	0.407917	None	-0.200188524	23657
LUAD	SLC7A11	RTK	0.407917	None	-0.211930046	23657
LUAD	SLC7A11	TSCmTOR	0.695572	None	-0.081845092	23657
LUAD	SLC7A2	Apoptosis	0.0118207	Activation	0.468975239	6542
LUAD	SLC7A2	CellCycle	0.28572	None	0.259958503	6542
LUAD	SLC7A2	DNADamage	0.0401405	Activation	0.358796014	6542
LUAD	SLC7A2	EMT	0.00842923	Inhibition	-0.728290368	6542
LUAD	SLC7A2	Hormone AR	0.598373	None	0.145493883	6542
LUAD	SLC7A2	Hormone ER	0.758459	None	-0.046523886	6542
LUAD	SLC7A2	PI3KAKT	0.758459	None	0.094207007	6542
LUAD	SLC7A2	RASMAPK	0.758459	None	-0.093006265	6542
LUAD	SLC7A2	RTK	0.510378	None	-0.245515223	6542
LUAD	SLC7A2	TSCmTOR	0.935981	None	0.013486859	6542
LUAD	SLC7A3	Apoptosis	0.62956	None	0.104132379	84889
LUAD	SLC7A3	CellCycle	0.648384	None	0.090300031	84889
LUAD	SLC7A3	DNADamage	0.0169332	Activation	0.443380337	84889
LUAD	SLC7A3	EMT	0.662638	None	0.09619295	84889
LUAD	SLC7A3	Hormone AR	0.0911466	None	0.371958861	84889
LUAD	SLC7A3	Hormone ER	0.554003	None	0.0763461	84889
LUAD	SLC7A3	PI3KAKT	0.29502	None	-0.333855666	84889
LUAD	SLC7A3	RASMAPK	0.29502	None	-0.333415369	84889
LUAD	SLC7A3	RTK	0.62956	None	0.153303943	84889
LUAD	SLC7A3	TSCmTOR	0.29502	None	-0.2623901	84889
LUAD	SLC7A4	Apoptosis	0.131531	None	-0.319608663	6545
LUAD	SLC7A4	CellCycle	0.131531	None	-0.356923581	6545
LUAD	SLC7A4	DNADamage	0.499972	None	0.1205884	6545
LUAD	SLC7A4	EMT	0.330401	None	-0.332311623	6545
LUAD	SLC7A4	Hormone AR	0.499972	None	0.144886373	6545
LUAD	SLC7A4	Hormone ER	0.486633	None	0.082685081	6545
LUAD	SLC7A4	PI3KAKT	0.413438	None	0.29068908	6545
LUAD	SLC7A4	RASMAPK	0.123087	None	0.493010142	6545
LUAD	SLC7A4	RTK	0.615397	None	0.128308842	6545
LUAD	SLC7A4	TSCmTOR	0.768823	None	-0.049434246	6545
LUAD	SLC7A5	Apoptosis	2.22755e-06	Activation	0.771012078	8140
LUAD	SLC7A5	CellCycle	1.90967e-11	Activation	1.126503184	8140
LUAD	SLC7A5	DNADamage	0.929527	None	-0.012726883	8140
LUAD	SLC7A5	EMT	0.00969835	Activation	0.595372423	8140
LUAD	SLC7A5	Hormone AR	0.499611	None	-0.134057685	8140
LUAD	SLC7A5	Hormone ER	0.00327828	Inhibition	-0.241926289	8140
LUAD	SLC7A5	PI3KAKT	0.00291882	Inhibition	-0.727620947	8140
LUAD	SLC7A5	RASMAPK	0.000278209	Inhibition	-0.768596535	8140
LUAD	SLC7A5	RTK	0.00291882	Inhibition	-0.691155332	8140
LUAD	SLC7A5	TSCmTOR	0.773956	None	0.065428172	8140
LUAD	SLC7A6	Apoptosis	0.0257568	Inhibition	-0.431785638	9057
LUAD	SLC7A6	CellCycle	0.00970349	Inhibition	-0.538689046	9057
LUAD	SLC7A6	DNADamage	0.447796	None	-0.119708234	9057
LUAD	SLC7A6	EMT	0.0360518	Activation	0.55695241	9057
LUAD	SLC7A6	Hormone AR	0.322422	None	-0.205862092	9057
LUAD	SLC7A6	Hormone ER	0.447796	None	0.069211746	9057
LUAD	SLC7A6	PI3KAKT	0.314454	None	0.350853771	9057
LUAD	SLC7A6	RASMAPK	0.91461	None	-0.021160328	9057
LUAD	SLC7A6	RTK	0.322422	None	0.282639473	9057
LUAD	SLC7A6	TSCmTOR	0.417574	None	0.175909042	9057
LUAD	SLC7A7	Apoptosis	0.123492	None	0.323058362	9056
LUAD	SLC7A7	CellCycle	0.329931	None	-0.24806354	9056
LUAD	SLC7A7	DNADamage	0.364244	None	0.176641248	9056
LUAD	SLC7A7	EMT	0.0190253	Activation	0.679669796	9056
LUAD	SLC7A7	Hormone AR	0.0325687	Activation	0.431114899	9056
LUAD	SLC7A7	Hormone ER	0.364244	None	0.101607127	9056
LUAD	SLC7A7	PI3KAKT	0.400835	None	-0.228738002	9056
LUAD	SLC7A7	RASMAPK	0.579074	None	0.126722803	9056
LUAD	SLC7A7	RTK	0.804067	None	0.053540664	9056
LUAD	SLC7A7	TSCmTOR	0.400835	None	0.177859153	9056
LUAD	SLC7A8	Apoptosis	0.0690845	None	-0.306263988	23428
LUAD	SLC7A8	CellCycle	0.00419301	Inhibition	-0.577864759	23428
LUAD	SLC7A8	DNADamage	0.218775	None	0.193914996	23428
LUAD	SLC7A8	EMT	0.00525492	Inhibition	-0.716688973	23428
LUAD	SLC7A8	Hormone AR	0.0258293	Activation	0.40372985	23428
LUAD	SLC7A8	Hormone ER	0.425697	None	-0.062820478	23428
LUAD	SLC7A8	PI3KAKT	0.00630192	Activation	0.709988553	23428
LUAD	SLC7A8	RASMAPK	0.0681106	None	0.403390876	23428
LUAD	SLC7A8	RTK	0.274921	None	0.250215975	23428
LUAD	SLC7A8	TSCmTOR	0.0681106	None	0.349671128	23428
LUAD	SLC7A9	Apoptosis	0.324171	None	0.186783604	11136
LUAD	SLC7A9	CellCycle	0.0293244	Activation	0.485678901	11136
LUAD	SLC7A9	DNADamage	0.376975	None	0.136932271	11136
LUAD	SLC7A9	EMT	0.109228	None	-0.498749461	11136
LUAD	SLC7A9	Hormone AR	0.320993	None	0.216525452	11136
LUAD	SLC7A9	Hormone ER	0.320993	None	-0.118735315	11136
LUAD	SLC7A9	PI3KAKT	0.320993	None	0.377197729	11136
LUAD	SLC7A9	RASMAPK	0.376975	None	-0.188889964	11136
LUAD	SLC7A9	RTK	0.685574	None	0.087085091	11136
LUAD	SLC7A9	TSCmTOR	0.320993	None	0.218078059	11136
LUSC	SLC7A1	Apoptosis	0.252188	None	0.274370662	6541
LUSC	SLC7A1	CellCycle	0.828543	None	0.102245708	6541
LUSC	SLC7A1	DNADamage	0.965087	None	0.026622135	6541
LUSC	SLC7A1	EMT	0.828543	None	-0.119341266	6541
LUSC	SLC7A1	Hormone AR	0.593217	None	-0.163368275	6541
LUSC	SLC7A1	Hormone ER	0.116846	None	-0.16469692	6541
LUSC	SLC7A1	PI3KAKT	0.756464	None	-0.309880167	6541
LUSC	SLC7A1	RASMAPK	0.965087	None	-0.007678197	6541
LUSC	SLC7A1	RTK	0.116846	None	0.458528058	6541
LUSC	SLC7A1	TSCmTOR	0.965087	None	0.029653052	6541
LUSC	SLC7A10	Apoptosis	0.27791	None	-0.295591768	56301
LUSC	SLC7A10	CellCycle	0.00481746	Activation	0.52590796	56301
LUSC	SLC7A10	DNADamage	0.903956	None	0.111559518	56301
LUSC	SLC7A10	EMT	0.903956	None	-0.026220512	56301
LUSC	SLC7A10	Hormone AR	0.903956	None	0.02970777	56301
LUSC	SLC7A10	Hormone ER	0.903956	None	-0.037741819	56301
LUSC	SLC7A10	PI3KAKT	0.903956	None	0.227629306	56301
LUSC	SLC7A10	RASMAPK	0.903956	None	-0.120924072	56301
LUSC	SLC7A10	RTK	0.903956	None	-0.045652126	56301
LUSC	SLC7A10	TSCmTOR	0.903956	None	0.084874036	56301
LUSC	SLC7A11	Apoptosis	0.890882	None	0.132251772	23657
LUSC	SLC7A11	CellCycle	0.890882	None	0.117162267	23657
LUSC	SLC7A11	DNADamage	0.890882	None	0.171593471	23657
LUSC	SLC7A11	EMT	0.890882	None	-0.075600692	23657
LUSC	SLC7A11	Hormone AR	0.890882	None	0.019115017	23657
LUSC	SLC7A11	Hormone ER	0.890882	None	0.01364748	23657
LUSC	SLC7A11	PI3KAKT	0.890882	None	-0.093589102	23657
LUSC	SLC7A11	RASMAPK	0.890882	None	-0.225525467	23657
LUSC	SLC7A11	RTK	0.890882	None	-0.126918902	23657
LUSC	SLC7A11	TSCmTOR	0.890882	None	0.058322415	23657
LUSC	SLC7A14	Apoptosis	0.000525599	Inhibition	-0.619465398	57709
LUSC	SLC7A14	CellCycle	0.703665	None	0.057150631	57709
LUSC	SLC7A14	DNADamage	0.140338	None	0.316490863	57709
LUSC	SLC7A14	EMT	0.634484	None	-0.122468553	57709
LUSC	SLC7A14	Hormone AR	0.264817	None	0.236894322	57709
LUSC	SLC7A14	Hormone ER	0.634484	None	-0.043568233	57709
LUSC	SLC7A14	PI3KAKT	0.345758	None	0.477558887	57709
LUSC	SLC7A14	RASMAPK	0.370367	None	-0.195364845	57709
LUSC	SLC7A14	RTK	0.264817	None	-0.330550599	57709
LUSC	SLC7A14	TSCmTOR	0.352005	None	0.245562924	57709
LUSC	SLC7A2	Apoptosis	0.866896	None	0.025926731	6542
LUSC	SLC7A2	CellCycle	0.579872	None	-0.142227439	6542
LUSC	SLC7A2	DNADamage	0.770364	None	-0.087461039	6542
LUSC	SLC7A2	EMT	0.00180336	Activation	0.795384756	6542
LUSC	SLC7A2	Hormone AR	0.579872	None	0.132587361	6542
LUSC	SLC7A2	Hormone ER	0.579872	None	0.07376651	6542
LUSC	SLC7A2	PI3KAKT	0.866896	None	-0.081863826	6542
LUSC	SLC7A2	RASMAPK	0.770364	None	-0.087075363	6542
LUSC	SLC7A2	RTK	0.579872	None	-0.266424697	6542
LUSC	SLC7A2	TSCmTOR	0.579872	None	-0.264895075	6542
LUSC	SLC7A3	Apoptosis	0.160357	None	-0.370922866	84889
LUSC	SLC7A3	CellCycle	0.792319	None	0.089790039	84889
LUSC	SLC7A3	DNADamage	0.648077	None	0.142599962	84889
LUSC	SLC7A3	EMT	0.980131	None	0.031874335	84889
LUSC	SLC7A3	Hormone AR	0.983495	None	0.00285463	84889
LUSC	SLC7A3	Hormone ER	0.763406	None	-0.048506403	84889
LUSC	SLC7A3	PI3KAKT	0.449996	None	0.595003939	84889
LUSC	SLC7A3	RASMAPK	0.980131	None	-0.025878575	84889
LUSC	SLC7A3	RTK	0.622596	None	-0.234939402	84889
LUSC	SLC7A3	TSCmTOR	0.463584	None	0.291775788	84889
LUSC	SLC7A4	Apoptosis	0.135509	None	-0.289444111	6545
LUSC	SLC7A4	CellCycle	0.706012	None	-0.087136194	6545
LUSC	SLC7A4	DNADamage	0.932818	None	-0.023996504	6545
LUSC	SLC7A4	EMT	0.135509	None	-0.392193293	6545
LUSC	SLC7A4	Hormone AR	0.932818	None	0.011616959	6545
LUSC	SLC7A4	Hormone ER	0.135509	None	-0.131140821	6545
LUSC	SLC7A4	PI3KAKT	0.373075	None	0.393350634	6545
LUSC	SLC7A4	RASMAPK	0.0440043	Activation	0.451875781	6545
LUSC	SLC7A4	RTK	0.226243	None	0.303650974	6545
LUSC	SLC7A4	TSCmTOR	0.0341744	Activation	0.57354196	6545
LUSC	SLC7A5	Apoptosis	0.500104	None	0.224364949	8140
LUSC	SLC7A5	CellCycle	0.500104	None	0.21803503	8140
LUSC	SLC7A5	DNADamage	0.942752	None	0.078081715	8140
LUSC	SLC7A5	EMT	0.942752	None	0.093934738	8140
LUSC	SLC7A5	Hormone AR	0.827405	None	-0.134136212	8140
LUSC	SLC7A5	Hormone ER	0.942752	None	0.005419443	8140
LUSC	SLC7A5	PI3KAKT	0.942752	None	-0.025194143	8140
LUSC	SLC7A5	RASMAPK	0.942752	None	-0.019639363	8140
LUSC	SLC7A5	RTK	0.500104	None	0.300477386	8140
LUSC	SLC7A5	TSCmTOR	0.942752	None	-0.016199555	8140
LUSC	SLC7A6	Apoptosis	0.921896	None	0.055310788	9057
LUSC	SLC7A6	CellCycle	0.560344	None	-0.19059683	9057
LUSC	SLC7A6	DNADamage	0.921896	None	0.031867501	9057
LUSC	SLC7A6	EMT	0.242979	None	0.423161161	9057
LUSC	SLC7A6	Hormone AR	0.921896	None	0.013507064	9057
LUSC	SLC7A6	Hormone ER	0.560344	None	0.079533824	9057
LUSC	SLC7A6	PI3KAKT	0.242979	None	-0.766684866	9057
LUSC	SLC7A6	RASMAPK	0.921896	None	0.052250834	9057
LUSC	SLC7A6	RTK	0.921896	None	-0.025288886	9057
LUSC	SLC7A6	TSCmTOR	0.704208	None	0.183529932	9057
LUSC	SLC7A7	Apoptosis	0.379057	None	0.150925498	9056
LUSC	SLC7A7	CellCycle	0.725235	None	0.053355218	9056
LUSC	SLC7A7	DNADamage	0.379057	None	-0.163502186	9056
LUSC	SLC7A7	EMT	0.0305867	Activation	0.584081453	9056
LUSC	SLC7A7	Hormone AR	0.0761389	None	0.297418634	9056
LUSC	SLC7A7	Hormone ER	0.00108566	Activation	0.251167809	9056
LUSC	SLC7A7	PI3KAKT	0.0644609	None	-0.818653627	9056
LUSC	SLC7A7	RASMAPK	0.379057	None	-0.166134506	9056
LUSC	SLC7A7	RTK	0.379057	None	-0.208407937	9056
LUSC	SLC7A7	TSCmTOR	0.164323	None	-0.343890141	9056
LUSC	SLC7A8	Apoptosis	0.39898	None	-0.218120028	23428
LUSC	SLC7A8	CellCycle	0.130611	None	-0.312722477	23428
LUSC	SLC7A8	DNADamage	0.958919	None	0.007503267	23428
LUSC	SLC7A8	EMT	0.880417	None	0.107926443	23428
LUSC	SLC7A8	Hormone AR	0.118368	None	-0.347374929	23428
LUSC	SLC7A8	Hormone ER	0.118368	None	-0.148016301	23428
LUSC	SLC7A8	PI3KAKT	0.880417	None	0.234234474	23428
LUSC	SLC7A8	RASMAPK	0.944178	None	0.054124997	23428
LUSC	SLC7A8	RTK	0.880417	None	-0.110347645	23428
LUSC	SLC7A8	TSCmTOR	0.958919	None	-0.032859916	23428
LUSC	SLC7A9	Apoptosis	0.217914	None	-0.304825369	11136
LUSC	SLC7A9	CellCycle	0.110475	None	0.379714425	11136
LUSC	SLC7A9	DNADamage	0.937463	None	-0.01136772	11136
LUSC	SLC7A9	EMT	0.787529	None	-0.16083682	11136
LUSC	SLC7A9	Hormone AR	0.787529	None	0.081791319	11136
LUSC	SLC7A9	Hormone ER	0.787529	None	-0.033015216	11136
LUSC	SLC7A9	PI3KAKT	0.217914	None	0.64970078	11136
LUSC	SLC7A9	RASMAPK	0.787529	None	-0.082725192	11136
LUSC	SLC7A9	RTK	0.787529	None	0.076274778	11136
LUSC	SLC7A9	TSCmTOR	0.31085	None	-0.306384868	11136
MESO	SLC7A1	Apoptosis	0.905403	None	-0.087119773	6541
MESO	SLC7A1	CellCycle	0.80451	None	0.286303089	6541
MESO	SLC7A1	DNADamage	0.80451	None	-0.399091932	6541
MESO	SLC7A1	EMT	0.987431	None	0.006614766	6541
MESO	SLC7A1	Hormone AR	0.80451	None	-0.347037331	6541
MESO	SLC7A1	Hormone ER	0.80451	None	-0.252408753	6541
MESO	SLC7A1	PI3KAKT	0.942683	None	-0.0857676	6541
MESO	SLC7A1	RASMAPK	0.905403	None	0.228521481	6541
MESO	SLC7A1	RTK	0.80451	None	0.401779268	6541
MESO	SLC7A1	TSCmTOR	0.905403	None	0.175649999	6541
MESO	SLC7A10	Apoptosis	0.903428	None	-0.054132669	56301
MESO	SLC7A10	CellCycle	0.903428	None	0.465517483	56301
MESO	SLC7A10	DNADamage	0.903428	None	-0.051062751	56301
MESO	SLC7A10	EMT	0.903428	None	-0.08873684	56301
MESO	SLC7A10	Hormone AR	0.903428	None	0.208076135	56301
MESO	SLC7A10	Hormone ER	0.903428	None	0.127777292	56301
MESO	SLC7A10	PI3KAKT	0.903428	None	0.268306013	56301
MESO	SLC7A10	RASMAPK	0.903428	None	-0.165598633	56301
MESO	SLC7A10	RTK	0.903428	None	0.233183882	56301
MESO	SLC7A10	TSCmTOR	0.903428	None	-0.121184489	56301
MESO	SLC7A11	Apoptosis	0.94397	None	0.017072491	23657
MESO	SLC7A11	CellCycle	0.838192	None	0.276803649	23657
MESO	SLC7A11	DNADamage	0.838192	None	-0.277878959	23657
MESO	SLC7A11	EMT	0.838192	None	0.314377868	23657
MESO	SLC7A11	Hormone AR	0.852641	None	-0.077320504	23657
MESO	SLC7A11	Hormone ER	0.838192	None	0.091462869	23657
MESO	SLC7A11	PI3KAKT	0.838192	None	-0.275574221	23657
MESO	SLC7A11	RASMAPK	0.838192	None	-0.57849997	23657
MESO	SLC7A11	RTK	0.838192	None	-0.635972166	23657
MESO	SLC7A11	TSCmTOR	0.838192	None	-0.254688052	23657
MESO	SLC7A14	Apoptosis	0.609342	None	-0.272566139	57709
MESO	SLC7A14	CellCycle	0.609342	None	-0.509907828	57709
MESO	SLC7A14	DNADamage	0.609342	None	0.634918919	57709
MESO	SLC7A14	EMT	0.726111	None	-0.187832617	57709
MESO	SLC7A14	Hormone AR	0.726111	None	0.139093776	57709
MESO	SLC7A14	Hormone ER	0.726111	None	0.116672959	57709
MESO	SLC7A14	PI3KAKT	0.609342	None	0.490714161	57709
MESO	SLC7A14	RASMAPK	0.609342	None	0.474403797	57709
MESO	SLC7A14	RTK	0.726111	None	0.153505209	57709
MESO	SLC7A14	TSCmTOR	0.726111	None	0.368165504	57709
MESO	SLC7A2	Apoptosis	0.586193	None	-0.330157728	6542
MESO	SLC7A2	CellCycle	0.113239	None	-0.844358686	6542
MESO	SLC7A2	DNADamage	0.726005	None	-0.304543734	6542
MESO	SLC7A2	EMT	0.451078	None	-0.700046746	6542
MESO	SLC7A2	Hormone AR	0.726005	None	-0.094666052	6542
MESO	SLC7A2	Hormone ER	0.726005	None	0.204398076	6542
MESO	SLC7A2	PI3KAKT	0.726005	None	0.393498058	6542
MESO	SLC7A2	RASMAPK	0.726005	None	0.161419984	6542
MESO	SLC7A2	RTK	0.726005	None	0.230744069	6542
MESO	SLC7A2	TSCmTOR	0.726005	None	0.264876934	6542
MESO	SLC7A3	Apoptosis	0.495327	None	-0.275642272	84889
MESO	SLC7A3	CellCycle	0.604599	None	-0.21555103	84889
MESO	SLC7A3	DNADamage	0.368014	None	0.766451176	84889
MESO	SLC7A3	EMT	0.528092	None	-0.388071615	84889
MESO	SLC7A3	Hormone AR	0.368014	None	0.379756852	84889
MESO	SLC7A3	Hormone ER	0.570917	None	-0.153631216	84889
MESO	SLC7A3	PI3KAKT	0.495327	None	0.483264451	84889
MESO	SLC7A3	RASMAPK	0.368014	None	0.688845329	84889
MESO	SLC7A3	RTK	0.368014	None	0.671985164	84889
MESO	SLC7A3	TSCmTOR	0.656993	None	0.22575651	84889
MESO	SLC7A4	Apoptosis	0.141192	None	-0.456566111	6545
MESO	SLC7A4	CellCycle	0.106901	None	-0.712123309	6545
MESO	SLC7A4	DNADamage	0.970501	None	0.066356931	6545
MESO	SLC7A4	EMT	0.0985249	None	-1.008437512	6545
MESO	SLC7A4	Hormone AR	0.950809	None	-0.078113255	6545
MESO	SLC7A4	Hormone ER	0.769447	None	-0.179909396	6545
MESO	SLC7A4	PI3KAKT	0.971469	None	0.015778316	6545
MESO	SLC7A4	RASMAPK	0.0985249	None	-1.043999345	6545
MESO	SLC7A4	RTK	0.87266	None	-0.22022643	6545
MESO	SLC7A4	TSCmTOR	0.87266	None	-0.288298959	6545
MESO	SLC7A5	Apoptosis	0.636096	None	0.199313512	8140
MESO	SLC7A5	CellCycle	0.335884	None	0.71373982	8140
MESO	SLC7A5	DNADamage	0.636096	None	-0.315377562	8140
MESO	SLC7A5	EMT	0.636096	None	0.384715846	8140
MESO	SLC7A5	Hormone AR	0.636096	None	-0.160892979	8140
MESO	SLC7A5	Hormone ER	0.636096	None	0.209585099	8140
MESO	SLC7A5	PI3KAKT	0.704576	None	-0.169796845	8140
MESO	SLC7A5	RASMAPK	0.636096	None	-0.409425278	8140
MESO	SLC7A5	RTK	0.636096	None	-0.418107054	8140
MESO	SLC7A5	TSCmTOR	0.636096	None	-0.277293852	8140
MESO	SLC7A6	Apoptosis	0.349117	None	-0.339320808	9057
MESO	SLC7A6	CellCycle	0.349117	None	-0.412364541	9057
MESO	SLC7A6	DNADamage	0.349117	None	-0.483644052	9057
MESO	SLC7A6	EMT	0.630144	None	-0.23959405	9057
MESO	SLC7A6	Hormone AR	0.349117	None	-0.442355487	9057
MESO	SLC7A6	Hormone ER	0.349117	None	-0.273130214	9057
MESO	SLC7A6	PI3KAKT	0.370741	None	0.46466434	9057
MESO	SLC7A6	RASMAPK	0.349117	None	0.60703581	9057
MESO	SLC7A6	RTK	0.349117	None	0.796727313	9057
MESO	SLC7A6	TSCmTOR	0.701571	None	0.187788376	9057
MESO	SLC7A7	Apoptosis	0.959955	None	-0.011799914	9056
MESO	SLC7A7	CellCycle	0.403918	None	0.373965064	9056
MESO	SLC7A7	DNADamage	0.39049	None	-0.512994033	9056
MESO	SLC7A7	EMT	0.39049	None	-0.52402035	9056
MESO	SLC7A7	Hormone AR	0.0715336	None	-0.698737155	9056
MESO	SLC7A7	Hormone ER	0.864681	None	-0.06163165	9056
MESO	SLC7A7	PI3KAKT	0.0731407	None	1.068656182	9056
MESO	SLC7A7	RASMAPK	0.7495	None	0.243624595	9056
MESO	SLC7A7	RTK	0.39049	None	0.505019993	9056
MESO	SLC7A7	TSCmTOR	0.104128	None	1.085709313	9056
MESO	SLC7A8	Apoptosis	0.9723	None	0.156409018	23428
MESO	SLC7A8	CellCycle	0.9723	None	-0.46960218	23428
MESO	SLC7A8	DNADamage	0.9723	None	-0.138040617	23428
MESO	SLC7A8	EMT	0.9723	None	0.027102706	23428
MESO	SLC7A8	Hormone AR	0.9723	None	-0.189662051	23428
MESO	SLC7A8	Hormone ER	0.9723	None	-0.274771767	23428
MESO	SLC7A8	PI3KAKT	0.9723	None	0.015685929	23428
MESO	SLC7A8	RASMAPK	0.9723	None	0.039632822	23428
MESO	SLC7A8	RTK	0.9723	None	-0.17532092	23428
MESO	SLC7A8	TSCmTOR	0.9723	None	-0.122132024	23428
MESO	SLC7A9	Apoptosis	0.761811	None	-0.137422662	11136
MESO	SLC7A9	CellCycle	0.688414	None	0.319219756	11136
MESO	SLC7A9	DNADamage	0.761811	None	-0.129790383	11136
MESO	SLC7A9	EMT	0.425672	None	0.835608594	11136
MESO	SLC7A9	Hormone AR	0.688414	None	-0.24444974	11136
MESO	SLC7A9	Hormone ER	0.688414	None	0.219740249	11136
MESO	SLC7A9	PI3KAKT	0.761811	None	0.333919815	11136
MESO	SLC7A9	RASMAPK	0.688414	None	0.595892985	11136
MESO	SLC7A9	RTK	0.761811	None	0.20836081	11136
MESO	SLC7A9	TSCmTOR	0.761811	None	0.15324212	11136
OV	SLC7A1	Apoptosis	0.9946	None	-0.020432451	6541
OV	SLC7A1	CellCycle	0.9946	None	-0.1882851	6541
OV	SLC7A1	DNADamage	0.9946	None	-0.001701142	6541
OV	SLC7A1	EMT	0.9946	None	0.228442045	6541
OV	SLC7A1	Hormone AR	0.9946	None	0.096513545	6541
OV	SLC7A1	Hormone ER	0.9946	None	-0.215582963	6541
OV	SLC7A1	PI3KAKT	0.9946	None	-0.131775174	6541
OV	SLC7A1	RASMAPK	0.9946	None	0.011874245	6541
OV	SLC7A1	RTK	0.9946	None	-0.058311031	6541
OV	SLC7A1	TSCmTOR	0.9946	None	-0.282797919	6541
OV	SLC7A10	Apoptosis	0.798365	None	-0.107901043	56301
OV	SLC7A10	CellCycle	0.86896	None	-0.065367477	56301
OV	SLC7A10	DNADamage	0.577491	None	-0.301035613	56301
OV	SLC7A10	EMT	0.182775	None	0.630642831	56301
OV	SLC7A10	Hormone AR	0.86896	None	-0.031807325	56301
OV	SLC7A10	Hormone ER	0.182775	None	-0.583971468	56301
OV	SLC7A10	PI3KAKT	0.86896	None	0.067519109	56301
OV	SLC7A10	RASMAPK	0.750911	None	-0.287479038	56301
OV	SLC7A10	RTK	0.536625	None	0.213971212	56301
OV	SLC7A10	TSCmTOR	0.750911	None	0.158418612	56301
OV	SLC7A11	Apoptosis	0.761119	None	-0.148718057	23657
OV	SLC7A11	CellCycle	0.390064	None	-0.370617744	23657
OV	SLC7A11	DNADamage	0.761119	None	0.082841805	23657
OV	SLC7A11	EMT	0.38232	None	-0.534042184	23657
OV	SLC7A11	Hormone AR	0.761119	None	0.118808695	23657
OV	SLC7A11	Hormone ER	0.761119	None	-0.169779528	23657
OV	SLC7A11	PI3KAKT	0.390064	None	-0.525040955	23657
OV	SLC7A11	RASMAPK	0.38232	None	0.679798107	23657
[truncated: 1,572 more rows]
