# Supplementary material for: Integrative pan-cancer analysis reveals the prognostic and immunological significance of SLC7 family cationic amino acid transporters
Source: Sci Rep. 2026 Jan 8;16:4500. doi: 10.1038/s41598-025-34723-8 (PMC12865201; doi:10.1038/s41598-025-34723-8)
Supplement: Supplementary file 5 — Supplementary Material 5 [file 41598_2025_34723_MOESM5_ESM.xlsx]

## Sheet: SheetName
TableS5 The Correlation Between SLC7 Family Gene Expression and Immune Cell Score
cancertype	symbol	cell_type	cor	p_value	fdr	entrez
ACC	SLC7A1	Bcell	0.331686	0.00282539	0.0199114	6541
ACC	SLC7A1	CD4_T	-0.243552	0.030548	0.281428	6541
ACC	SLC7A1	CD4_naive	0.246387	0.0286044	0.131453	6541
ACC	SLC7A1	CD8_T	-0.3818	0.000516711	0.0044343	6541
ACC	SLC7A1	CD8_naive	0.157352	0.166075	0.414849	6541
ACC	SLC7A1	Central_memory	0.220855	0.0504727	0.210194	6541
ACC	SLC7A1	Cytotoxic	-0.422739	0.000103979	0.00101146	6541
ACC	SLC7A1	DC	0.0637732	0.576597	0.822413	6541
ACC	SLC7A1	Effector_memory	-0.246766	0.0283532	0.273426	6541
ACC	SLC7A1	Exhausted	-0.246518	0.0285175	0.148743	6541
ACC	SLC7A1	Gamma_delta	-0.283417	0.0113725	0.0759803	6541
ACC	SLC7A1	InfiltrationScore	-0.371523	0.000748803	0.00838258	6541
ACC	SLC7A1	MAIT	-0.345994	0.00178824	0.0150183	6541
ACC	SLC7A1	Macrophage	-0.28874	0.00986038	0.0856265	6541
ACC	SLC7A1	Monocyte	0.134281	0.238061	0.667298	6541
ACC	SLC7A1	NK	-0.488525	4.93366e-06	0.000171449	6541
ACC	SLC7A1	NKT	-0.184596	0.103398	0.276511	6541
ACC	SLC7A1	Neutrophil	0.501692	2.47635e-06	4.8369e-05	6541
ACC	SLC7A1	Tfh	-0.412624	0.000157548	0.00209482	6541
ACC	SLC7A1	Th1	-0.441604	4.6211e-05	0.000642809	6541
ACC	SLC7A1	Th17	0.211578	0.0612315	0.206137	6541
ACC	SLC7A1	Th2	-0.387905	0.000412128	0.00458233	6541
ACC	SLC7A1	Tr1	-0.0502363	0.660175	0.948677	6541
ACC	SLC7A1	iTreg	-0.185831	0.101068	0.265374	6541
ACC	SLC7A1	nTreg	-0.198035	0.080207	0.281361	6541
ACC	SLC7A10	Bcell	0.12457	0.274031	0.473965	56301
ACC	SLC7A10	CD4_T	0.0713944	0.531806	0.835671	56301
ACC	SLC7A10	CD4_naive	0.0668294	0.558427	0.758333	56301
ACC	SLC7A10	CD8_T	0.0231799	0.839315	0.90749	56301
ACC	SLC7A10	CD8_naive	0.175706	0.121408	0.348051	56301
ACC	SLC7A10	Central_memory	-0.145058	0.202127	0.463233	56301
ACC	SLC7A10	Cytotoxic	-0.0221484	0.846375	0.911884	56301
ACC	SLC7A10	DC	-0.10034	0.378939	0.687262	56301
ACC	SLC7A10	Effector_memory	-0.0208753	0.855107	0.960803	56301
ACC	SLC7A10	Exhausted	0.0699818	0.539976	0.753684	56301
ACC	SLC7A10	Gamma_delta	0.0116293	0.918979	0.961611	56301
ACC	SLC7A10	InfiltrationScore	-0.0132801	0.907526	0.952312	56301
ACC	SLC7A10	MAIT	-0.0672547	0.55592	0.733655	56301
ACC	SLC7A10	Macrophage	-0.0861589	0.450251	0.695302	56301
ACC	SLC7A10	Monocyte	0.125413	0.270774	0.691849	56301
ACC	SLC7A10	NK	0.0263966	0.817378	0.897656	56301
ACC	SLC7A10	NKT	-0.0388241	0.734079	0.859748	56301
ACC	SLC7A10	Neutrophil	-0.0165355	0.884997	0.934905	56301
ACC	SLC7A10	Tfh	-0.0941203	0.409338	0.617665	56301
ACC	SLC7A10	Th1	-0.0671052	0.556801	0.717674	56301
ACC	SLC7A10	Th17	0.0886763	0.437075	0.657049	56301
ACC	SLC7A10	Th2	0.000360725	0.997483	0.999176	56301
ACC	SLC7A10	Tr1	-0.104058	0.361437	0.861291	56301
ACC	SLC7A10	iTreg	-0.119126	0.295715	0.511288	56301
ACC	SLC7A10	nTreg	-0.205438	0.0693255	0.259095	56301
ACC	SLC7A11	Bcell	0.074598	0.513509	0.696517	23657
ACC	SLC7A11	CD4_T	-0.170686	0.13259	0.506292	23657
ACC	SLC7A11	CD4_naive	0.0484703	0.671423	0.830893	23657
ACC	SLC7A11	CD8_T	-0.10031	0.379085	0.564737	23657
ACC	SLC7A11	CD8_naive	-0.170877	0.132151	0.363704	23657
ACC	SLC7A11	Central_memory	0.154142	0.174994	0.432406	23657
ACC	SLC7A11	Cytotoxic	-0.127914	0.261258	0.435889	23657
ACC	SLC7A11	DC	0.280826	0.0121788	0.135687	23657
ACC	SLC7A11	Effector_memory	-0.0747644	0.512567	0.833873	23657
ACC	SLC7A11	Exhausted	-0.0650213	0.569143	0.773466	23657
ACC	SLC7A11	Gamma_delta	-0.191258	0.091322	0.268814	23657
ACC	SLC7A11	InfiltrationScore	-0.0650996	0.568677	0.739036	23657
ACC	SLC7A11	MAIT	-0.0792044	0.487773	0.680427	23657
ACC	SLC7A11	Macrophage	0.0215806	0.850267	0.93497	23657
ACC	SLC7A11	Monocyte	-0.0706769	0.535948	0.846927	23657
ACC	SLC7A11	NK	-0.198716	0.0791521	0.20431	23657
ACC	SLC7A11	NKT	0.0424031	0.710602	0.84569	23657
ACC	SLC7A11	Neutrophil	0.176937	0.11878	0.244125	23657
ACC	SLC7A11	Tfh	-0.0420962	0.712606	0.842879	23657
ACC	SLC7A11	Th1	-0.109062	0.338682	0.528777	23657
ACC	SLC7A11	Th17	0.11204	0.325579	0.557242	23657
ACC	SLC7A11	Th2	-0.183544	0.105414	0.247332	23657
ACC	SLC7A11	Tr1	0.087025	0.445693	0.890852	23657
ACC	SLC7A11	iTreg	0.120983	0.288195	0.503152	23657
ACC	SLC7A11	nTreg	0.0477243	0.676196	0.849738	23657
ACC	SLC7A13	Bcell	0.104289	0.360368	0.562281	157724
ACC	SLC7A13	CD4_T	-0.126631	0.266112	0.655589	157724
ACC	SLC7A13	CD4_naive	0.0900005	0.430232	0.65846	157724
ACC	SLC7A13	CD8_T	-0.104278	0.360418	0.546366	157724
ACC	SLC7A13	CD8_naive	-0.139052	0.221643	0.484066	157724
ACC	SLC7A13	Central_memory	0.110286	0.333257	0.603814	157724
ACC	SLC7A13	Cytotoxic	-0.124139	0.275711	0.451575	157724
ACC	SLC7A13	DC	-0.104285	0.360388	0.67101	157724
ACC	SLC7A13	Effector_memory	-0.116473	0.306677	0.705996	157724
ACC	SLC7A13	Exhausted	-0.152361	0.180094	0.431089	157724
ACC	SLC7A13	Gamma_delta	-0.0173829	0.879146	0.942853	157724
ACC	SLC7A13	InfiltrationScore	-0.0695227	0.542644	0.719708	157724
ACC	SLC7A13	MAIT	-0.136557	0.230129	0.427705	157724
ACC	SLC7A13	Macrophage	-0.054621	0.632578	0.817269	157724
ACC	SLC7A13	Monocyte	0.0645588	0.5719	0.864001	157724
ACC	SLC7A13	NK	0.0248276	0.828062	0.903097	157724
ACC	SLC7A13	NKT	-0.139144	0.221336	0.43899	157724
ACC	SLC7A13	Neutrophil	0.0198644	0.862053	0.921857	157724
ACC	SLC7A13	Tfh	0.0399612	0.726593	0.85098	157724
ACC	SLC7A13	Th1	0.0571052	0.61716	0.762347	157724
ACC	SLC7A13	Th17	-0.042211	0.711856	0.852036	157724
ACC	SLC7A13	Th2	-0.0149168	0.896189	0.946373	157724
ACC	SLC7A13	Tr1	0.151974	0.181213	0.760997	157724
ACC	SLC7A13	iTreg	-0.125126	0.271882	0.485841	157724
ACC	SLC7A13	nTreg	-0.0428951	0.707396	0.869176	157724
ACC	SLC7A14	Bcell	-0.176385	0.119953	0.279478	57709
ACC	SLC7A14	CD4_T	0.124929	0.272642	0.661025	57709
ACC	SLC7A14	CD4_naive	-0.0214859	0.850917	0.929506	57709
ACC	SLC7A14	CD8_T	0.319194	0.00414061	0.0221369	57709
ACC	SLC7A14	CD8_naive	0.133595	0.240489	0.505511	57709
ACC	SLC7A14	Central_memory	0.0560656	0.623593	0.816982	57709
ACC	SLC7A14	Cytotoxic	0.234939	0.0371448	0.10741	57709
ACC	SLC7A14	DC	-0.127214	0.263898	0.587309	57709
ACC	SLC7A14	Effector_memory	0.0330156	0.772696	0.938331	57709
ACC	SLC7A14	Exhausted	0.0195978	0.863886	0.938773	57709
ACC	SLC7A14	Gamma_delta	0.247031	0.0281778	0.130935	57709
ACC	SLC7A14	InfiltrationScore	-0.0400632	0.725922	0.84702	57709
ACC	SLC7A14	MAIT	0.350624	0.00153515	0.0134558	57709
ACC	SLC7A14	Macrophage	-0.0372512	0.744476	0.87872	57709
ACC	SLC7A14	Monocyte	-0.337274	0.00236914	0.220847	57709
ACC	SLC7A14	NK	0.0822209	0.471299	0.651444	57709
ACC	SLC7A14	NKT	0.2681	0.016901	0.0836538	57709
ACC	SLC7A14	Neutrophil	-0.304748	0.00631867	0.0266616	57709
ACC	SLC7A14	Tfh	0.219557	0.0518771	0.165162	57709
ACC	SLC7A14	Th1	0.205534	0.0691924	0.18456	57709
ACC	SLC7A14	Th17	-0.0899607	0.430437	0.652578	57709
ACC	SLC7A14	Th2	0.227124	0.0441213	0.136193	57709
ACC	SLC7A14	Tr1	0.0266075	0.815944	0.975279	57709
ACC	SLC7A14	iTreg	-0.0240936	0.83307	0.917039	57709
ACC	SLC7A14	nTreg	0.0458893	0.68799	0.857438	57709
ACC	SLC7A2	Bcell	-0.151777	0.181788	0.365827	6542
ACC	SLC7A2	CD4_T	0.0344366	0.763194	0.931401	6542
ACC	SLC7A2	CD4_naive	-0.233695	0.0381891	0.158938	6542
ACC	SLC7A2	CD8_T	0.203504	0.0720456	0.182612	6542
ACC	SLC7A2	CD8_naive	-0.261762	0.0197902	0.12125	6542
ACC	SLC7A2	Central_memory	-0.0324776	0.776303	0.901151	6542
ACC	SLC7A2	Cytotoxic	0.261585	0.0198771	0.0672913	6542
ACC	SLC7A2	DC	0.108265	0.342247	0.656554	6542
ACC	SLC7A2	Effector_memory	0.0404276	0.72353	0.92069	6542
ACC	SLC7A2	Exhausted	0.185782	0.10116	0.31359	6542
ACC	SLC7A2	Gamma_delta	-0.135609	0.233409	0.466511	6542
ACC	SLC7A2	InfiltrationScore	0.273192	0.0148501	0.0735735	6542
ACC	SLC7A2	MAIT	0.0899646	0.430417	0.629993	6542
ACC	SLC7A2	Macrophage	0.149519	0.188451	0.45593	6542
ACC	SLC7A2	Monocyte	0.0105541	0.926449	0.983975	6542
ACC	SLC7A2	NK	0.316149	0.00453414	0.0271317	6542
ACC	SLC7A2	NKT	0.256307	0.0226062	0.101609	6542
ACC	SLC7A2	Neutrophil	-0.184314	0.103935	0.222014	6542
ACC	SLC7A2	Tfh	0.263573	0.0189247	0.0809373	6542
ACC	SLC7A2	Th1	0.32222	0.00377987	0.0214254	6542
ACC	SLC7A2	Th17	-0.404141	0.000221001	0.00575745	6542
ACC	SLC7A2	Th2	0.214587	0.0575542	0.162929	6542
ACC	SLC7A2	Tr1	-0.0568319	0.618848	0.940154	6542
ACC	SLC7A2	iTreg	0.202569	0.0733915	0.216325	6542
ACC	SLC7A2	nTreg	0.217122	0.0545984	0.226944	6542
ACC	SLC7A3	Bcell	-0.0097804	0.931827	0.965043	84889
ACC	SLC7A3	CD4_T	-0.0319139	0.780086	0.937009	84889
ACC	SLC7A3	CD4_naive	-0.0881773	0.439669	0.665834	84889
ACC	SLC7A3	CD8_T	-0.0140722	0.902037	0.944687	84889
ACC	SLC7A3	CD8_naive	0.0243198	0.831526	0.924445	84889
ACC	SLC7A3	Central_memory	-0.0511498	0.654387	0.833766	84889
ACC	SLC7A3	Cytotoxic	-0.0203204	0.858918	0.920149	84889
ACC	SLC7A3	DC	-0.00406441	0.971642	0.989501	84889
ACC	SLC7A3	Effector_memory	-0.0356246	0.755276	0.932199	84889
ACC	SLC7A3	Exhausted	0.112563	0.323311	0.586738	84889
ACC	SLC7A3	Gamma_delta	-0.154339	0.174436	0.39473	84889
ACC	SLC7A3	InfiltrationScore	0.0624476	0.584562	0.750518	84889
ACC	SLC7A3	MAIT	0.00106686	0.992555	0.997024	84889
ACC	SLC7A3	Macrophage	0.0131998	0.908082	0.960854	84889
ACC	SLC7A3	Monocyte	0.123222	0.279298	0.696857	84889
ACC	SLC7A3	NK	-0.0643646	0.573059	0.730354	84889
ACC	SLC7A3	NKT	0.194601	0.0856951	0.245634	84889
ACC	SLC7A3	Neutrophil	0.0816802	0.474229	0.635728	84889
ACC	SLC7A3	Tfh	-0.018934	0.868455	0.932435	84889
ACC	SLC7A3	Th1	0.0302443	0.791323	0.882994	84889
ACC	SLC7A3	Th17	0.0231505	0.839515	0.921607	84889
ACC	SLC7A3	Th2	-0.00355241	0.975213	0.989398	84889
ACC	SLC7A3	Tr1	-0.0575364	0.6145	0.939859	84889
ACC	SLC7A3	iTreg	0.0953301	0.403317	0.615617	84889
ACC	SLC7A3	nTreg	-0.00866509	0.939586	0.97741	84889
ACC	SLC7A4	Bcell	-0.48275	6.61615e-06	0.000174208	6545
ACC	SLC7A4	CD4_T	0.220712	0.0506258	0.345246	6545
ACC	SLC7A4	CD4_naive	-0.231417	0.0401656	0.164908	6545
ACC	SLC7A4	CD8_T	0.49873	2.89898e-06	7.1995e-05	6545
ACC	SLC7A4	CD8_naive	-0.0562915	0.622192	0.811596	6545
ACC	SLC7A4	Central_memory	-0.100886	0.376338	0.642373	6545
ACC	SLC7A4	Cytotoxic	0.468525	1.3329e-05	0.000179325	6545
ACC	SLC7A4	DC	-0.050703	0.657216	0.863512	6545
ACC	SLC7A4	Effector_memory	0.0434183	0.703991	0.914859	6545
ACC	SLC7A4	Exhausted	0.254492	0.0236159	0.132231	6545
ACC	SLC7A4	Gamma_delta	0.0112897	0.921337	0.962798	6545
ACC	SLC7A4	InfiltrationScore	0.248355	0.027318	0.109855	6545
ACC	SLC7A4	MAIT	0.432158	6.9775e-05	0.00148177	6545
ACC	SLC7A4	Macrophage	0.133439	0.241044	0.511943	6545
ACC	SLC7A4	Monocyte	-0.146404	0.197928	0.634875	6545
ACC	SLC7A4	NK	0.391142	0.000364896	0.00436288	6545
ACC	SLC7A4	NKT	0.306027	0.00609158	0.0420257	6545
ACC	SLC7A4	Neutrophil	-0.444801	4.0085e-05	0.000475818	6545
ACC	SLC7A4	Tfh	0.383966	0.000477108	0.00499161	6545
ACC	SLC7A4	Th1	0.411022	0.00016806	0.00184397	6545
ACC	SLC7A4	Th17	-0.0198512	0.862144	0.933424	6545
ACC	SLC7A4	Th2	0.518495	9.84498e-07	4.411e-05	6545
ACC	SLC7A4	Tr1	-0.200169	0.0769384	0.671184	6545
ACC	SLC7A4	iTreg	0.275791	0.0138889	0.070919	6545
ACC	SLC7A4	nTreg	0.230367	0.041105	0.193327	6545
ACC	SLC7A5	Bcell	0.000779091	0.994563	0.997149	8140
ACC	SLC7A5	CD4_T	-0.0558606	0.624865	0.878154	8140
ACC	SLC7A5	CD4_naive	-0.0190896	0.867383	0.937941	8140
ACC	SLC7A5	CD8_T	-0.132955	0.24277	0.42347	8140
ACC	SLC7A5	CD8_naive	-0.0436656	0.702384	0.855112	8140
ACC	SLC7A5	Central_memory	0.0466703	0.682961	0.851322	8140
ACC	SLC7A5	Cytotoxic	-0.1136	0.318846	0.497018	8140
ACC	SLC7A5	DC	0.232683	0.0390575	0.238727	8140
ACC	SLC7A5	Effector_memory	-0.0758683	0.506343	0.830908	8140
ACC	SLC7A5	Exhausted	0.0367597	0.747734	0.880512	8140
ACC	SLC7A5	Gamma_delta	-0.303407	0.00656484	0.054068	8140
ACC	SLC7A5	InfiltrationScore	-0.0270599	0.812871	0.897718	8140
ACC	SLC7A5	MAIT	-0.221996	0.0492632	0.154317	8140
ACC	SLC7A5	Macrophage	0.0829388	0.467422	0.710689	8140
ACC	SLC7A5	Monocyte	0.11002	0.33443	0.738084	8140
ACC	SLC7A5	NK	-0.223035	0.0481837	0.144868	8140
ACC	SLC7A5	NKT	0.029223	0.798218	0.895923	8140
ACC	SLC7A5	Neutrophil	0.223779	0.0474225	0.125572	8140
ACC	SLC7A5	Tfh	-0.0819395	0.472823	0.670944	8140
ACC	SLC7A5	Th1	-0.0952833	0.403549	0.590536	8140
ACC	SLC7A5	Th17	0.210543	0.062539	0.208418	8140
ACC	SLC7A5	Th2	-0.191393	0.091089	0.22373	8140
ACC	SLC7A5	Tr1	0.18133	0.109756	0.713011	8140
ACC	SLC7A5	iTreg	0.0603539	0.597243	0.773859	8140
ACC	SLC7A5	nTreg	-0.063855	0.576107	0.787891	8140
ACC	SLC7A6	Bcell	-0.172277	0.128965	0.293895	9057
ACC	SLC7A6	CD4_T	-0.0173948	0.879064	0.968626	9057
ACC	SLC7A6	CD4_naive	0.107102	0.347487	0.589266	9057
ACC	SLC7A6	CD8_T	0.0240885	0.833105	0.903426	9057
ACC	SLC7A6	CD8_naive	0.0501905	0.660466	0.833112	9057
ACC	SLC7A6	Central_memory	0.0297987	0.794329	0.909904	9057
ACC	SLC7A6	Cytotoxic	0.0436968	0.702181	0.820647	9057
ACC	SLC7A6	DC	-0.068058	0.5512	0.807685	9057
ACC	SLC7A6	Effector_memory	0.0197189	0.863053	0.962955	9057
ACC	SLC7A6	Exhausted	0.0139349	0.902988	0.957253	9057
ACC	SLC7A6	Gamma_delta	0.110603	0.33186	0.568436	9057
ACC	SLC7A6	InfiltrationScore	0.0393057	0.730906	0.849341	9057
ACC	SLC7A6	MAIT	0.0900985	0.429728	0.629315	9057
ACC	SLC7A6	Macrophage	0.0344097	0.763373	0.889923	9057
ACC	SLC7A6	Monocyte	0.0950596	0.404659	0.777287	9057
ACC	SLC7A6	NK	0.154496	0.173994	0.346069	9057
ACC	SLC7A6	NKT	0.205426	0.0693424	0.214956	9057
ACC	SLC7A6	Neutrophil	-0.0904343	0.428004	0.59494	9057
ACC	SLC7A6	Tfh	0.082968	0.467265	0.666278	9057
ACC	SLC7A6	Th1	0.0942852	0.408514	0.595063	9057
ACC	SLC7A6	Th17	-0.174876	0.123204	0.314506	9057
ACC	SLC7A6	Th2	0.0940693	0.409593	0.595219	9057
ACC	SLC7A6	Tr1	-0.234778	0.0372785	0.587686	9057
ACC	SLC7A6	iTreg	0.0109916	0.923408	0.962062	9057
ACC	SLC7A6	nTreg	0.131186	0.249153	0.515742	9057
ACC	SLC7A7	Bcell	-0.347231	0.00171719	0.013451	9056
ACC	SLC7A7	CD4_T	0.193412	0.0876641	0.430635	9056
ACC	SLC7A7	CD4_naive	-0.394783	0.000317741	0.00590704	9056
ACC	SLC7A7	CD8_T	0.246837	0.0283061	0.0933834	9056
ACC	SLC7A7	CD8_naive	-0.583332	1.68545e-08	0.000105219	9056
ACC	SLC7A7	Central_memory	-0.198048	0.0801863	0.277332	9056
ACC	SLC7A7	Cytotoxic	0.284017	0.0111924	0.0433781	9056
ACC	SLC7A7	DC	0.60719	2.98262e-09	4.78609e-06	9056
ACC	SLC7A7	Effector_memory	0.28836	0.00996202	0.169208	9056
ACC	SLC7A7	Exhausted	0.357189	0.00123156	0.0176815	9056
ACC	SLC7A7	Gamma_delta	-0.0271121	0.812517	0.907473	9056
ACC	SLC7A7	InfiltrationScore	0.640735	2.02068e-10	1.59618e-08	9056
ACC	SLC7A7	MAIT	0.160819	0.156822	0.334875	9056
ACC	SLC7A7	Macrophage	0.739194	7.33962e-15	1.32443e-12	9056
ACC	SLC7A7	Monocyte	-0.0998801	0.381141	0.762088	9056
ACC	SLC7A7	NK	0.258686	0.0213388	0.0828652	9056
ACC	SLC7A7	NKT	0.178554	0.115394	0.297053	9056
ACC	SLC7A7	Neutrophil	-0.237717	0.0348979	0.0994936	9056
ACC	SLC7A7	Tfh	0.443994	4.1556e-05	0.000711375	9056
ACC	SLC7A7	Th1	0.315684	0.00459708	0.0249986	9056
ACC	SLC7A7	Th17	-0.161766	0.154362	0.360118	9056
ACC	SLC7A7	Th2	0.195196	0.0847246	0.213046	9056
ACC	SLC7A7	Tr1	0.208457	0.0652439	0.65589	9056
ACC	SLC7A7	iTreg	0.288913	0.00981441	0.0560185	9056
ACC	SLC7A7	nTreg	0.0957207	0.401384	0.660599	9056
ACC	SLC7A8	Bcell	-0.181662	0.109095	0.263319	23428
ACC	SLC7A8	CD4_T	0.15771	0.165102	0.551263	23428
ACC	SLC7A8	CD4_naive	0.0189469	0.868366	0.938404	23428
ACC	SLC7A8	CD8_T	0.115829	0.309378	0.49695	23428
ACC	SLC7A8	CD8_naive	0.046855	0.681774	0.84334	23428
ACC	SLC7A8	Central_memory	0.317808	0.00431576	0.0450805	23428
ACC	SLC7A8	Cytotoxic	0.00679187	0.952629	0.973971	23428
ACC	SLC7A8	DC	0.0169323	0.882256	0.958258	23428
ACC	SLC7A8	Effector_memory	-0.0242109	0.832269	0.95574	23428
ACC	SLC7A8	Exhausted	-0.0518946	0.649682	0.822357	23428
ACC	SLC7A8	Gamma_delta	0.0283539	0.804098	0.902975	23428
ACC	SLC7A8	InfiltrationScore	-0.0889216	0.435803	0.636315	23428
ACC	SLC7A8	MAIT	0.116658	0.305904	0.509943	23428
ACC	SLC7A8	Macrophage	-0.0373797	0.743625	0.878355	23428
ACC	SLC7A8	Monocyte	-0.190363	0.0928766	0.519684	23428
ACC	SLC7A8	NK	-0.0948544	0.405678	0.59676	23428
ACC	SLC7A8	NKT	0.0566796	0.619789	0.78716	23428
ACC	SLC7A8	Neutrophil	-0.0893509	0.433581	0.600191	23428
ACC	SLC7A8	Tfh	0.0582221	0.61028	0.771936	23428
ACC	SLC7A8	Th1	0.0914734	0.422693	0.607434	23428
ACC	SLC7A8	Th17	-0.0598665	0.600213	0.781955	23428
ACC	SLC7A8	Th2	0.0353217	0.757292	0.862173	23428
ACC	SLC7A8	Tr1	-0.0187974	0.869395	0.981775	23428
ACC	SLC7A8	iTreg	0.234906	0.0371725	0.138711	23428
ACC	SLC7A8	nTreg	0.0751243	0.510534	0.742673	23428
ACC	SLC7A9	Bcell	0.239001	0.033899	0.120528	11136
ACC	SLC7A9	CD4_T	0.244845	0.0296479	0.278085	11136
ACC	SLC7A9	CD4_naive	0.083423	0.464818	0.68658	11136
ACC	SLC7A9	CD8_T	-0.199658	0.0777116	0.193091	11136
ACC	SLC7A9	CD8_naive	0.165178	0.145739	0.385029	11136
ACC	SLC7A9	Central_memory	-0.136888	0.228988	0.493424	11136
ACC	SLC7A9	Cytotoxic	-0.228635	0.0426936	0.119553	11136
ACC	SLC7A9	DC	0.0224636	0.844217	0.942122	11136
ACC	SLC7A9	Effector_memory	0.0883161	0.438947	0.794556	11136
ACC	SLC7A9	Exhausted	-0.0799284	0.483792	0.714968	11136
ACC	SLC7A9	Gamma_delta	0.155961	0.169897	0.388571	11136
ACC	SLC7A9	InfiltrationScore	-0.0368668	0.747024	0.858599	11136
ACC	SLC7A9	MAIT	-0.117207	0.30362	0.507733	11136
ACC	SLC7A9	Macrophage	-0.0970788	0.394706	0.650098	11136
ACC	SLC7A9	Monocyte	-9.7405e-05	0.99932	0.999847	11136
ACC	SLC7A9	NK	-0.134648	0.23677	0.424667	11136
ACC	SLC7A9	NKT	-0.10123	0.374706	0.598533	11136
ACC	SLC7A9	Neutrophil	0.0784788	0.491782	0.65067	11136
ACC	SLC7A9	Tfh	-0.128287	0.259856	0.468756	11136
ACC	SLC7A9	Th1	-0.207226	0.0668844	0.180311	11136
ACC	SLC7A9	Th17	0.0804498	0.480935	0.693563	11136
ACC	SLC7A9	Th2	-0.077339	0.498112	0.673081	11136
ACC	SLC7A9	Tr1	0.147351	0.195011	0.769511	11136
ACC	SLC7A9	iTreg	-0.167834	0.139282	0.323159	11136
ACC	SLC7A9	nTreg	-0.21087	0.0621229	0.243697	11136
BLCA	SLC7A1	Bcell	-0.135552	0.00501939	0.0184304	6541
BLCA	SLC7A1	CD4_T	-0.266986	2.10869e-08	1.18137e-07	6541
BLCA	SLC7A1	CD4_naive	-0.18279	0.000145783	0.000618932	6541
BLCA	SLC7A1	CD8_T	-0.0821411	0.0900276	0.235364	6541
BLCA	SLC7A1	CD8_naive	-0.246357	2.52993e-07	1.47149e-06	6541
BLCA	SLC7A1	Central_memory	0.00729761	0.880482	0.921283	6541
BLCA	SLC7A1	Cytotoxic	0.244095	3.27943e-07	1.34406e-06	6541
BLCA	SLC7A1	DC	0.273735	8.92126e-09	7.2098e-08	6541
BLCA	SLC7A1	Effector_memory	0.104798	0.0303754	0.0877401	6541
BLCA	SLC7A1	Exhausted	0.268616	1.71675e-08	8.31173e-08	6541
BLCA	SLC7A1	Gamma_delta	-0.2785	4.79139e-09	1.2415e-07	6541
BLCA	SLC7A1	InfiltrationScore	0.197692	3.8919e-05	0.000101906	6541
BLCA	SLC7A1	MAIT	0.025089	0.605156	0.812708	6541
BLCA	SLC7A1	Macrophage	0.267594	1.95318e-08	7.21657e-08	6541
BLCA	SLC7A1	Monocyte	0.138331	0.00418507	0.0169827	6541
BLCA	SLC7A1	NK	0.115503	0.0169518	0.0322164	6541
BLCA	SLC7A1	NKT	0.111171	0.0215828	0.0412437	6541
BLCA	SLC7A1	Neutrophil	-0.0678775	0.161476	0.238859	6541
BLCA	SLC7A1	Tfh	-0.0725962	0.13421	0.243398	6541
BLCA	SLC7A1	Th1	0.273279	9.46213e-09	6.53573e-08	6541
BLCA	SLC7A1	Th17	-0.110054	0.0229416	0.0508698	6541
BLCA	SLC7A1	Th2	0.0639772	0.187002	0.277904	6541
BLCA	SLC7A1	Tr1	0.0507786	0.295152	0.452016	6541
BLCA	SLC7A1	iTreg	0.337275	8.07482e-13	1.17738e-11	6541
BLCA	SLC7A1	nTreg	0.143817	0.00289553	0.0118866	6541
BLCA	SLC7A10	Bcell	0.197539	3.9472e-05	0.000381939	56301
BLCA	SLC7A10	CD4_T	0.116535	0.0159859	0.0294888	56301
BLCA	SLC7A10	CD4_naive	-0.0191081	0.693783	0.77854	56301
BLCA	SLC7A10	CD8_T	0.0522145	0.28169	0.495628	56301
BLCA	SLC7A10	CD8_naive	0.138482	0.00414351	0.00996217	56301
BLCA	SLC7A10	Central_memory	0.00218106	0.964157	0.976739	56301
BLCA	SLC7A10	Cytotoxic	-0.0931348	0.0544704	0.0875559	56301
BLCA	SLC7A10	DC	-0.0925151	0.0561044	0.0943298	56301
BLCA	SLC7A10	Effector_memory	-0.180528	0.000176593	0.00148071	56301
BLCA	SLC7A10	Exhausted	0.0368195	0.447934	0.53152	56301
BLCA	SLC7A10	Gamma_delta	0.0993424	0.0401822	0.0814871	56301
BLCA	SLC7A10	InfiltrationScore	0.104927	0.0301709	0.0488247	56301
BLCA	SLC7A10	MAIT	0.0535936	0.269157	0.557071	56301
BLCA	SLC7A10	Macrophage	0.0651505	0.179029	0.236498	56301
BLCA	SLC7A10	Monocyte	0.0227076	0.639846	0.757866	56301
BLCA	SLC7A10	NK	0.0214728	0.658153	0.731375	56301
BLCA	SLC7A10	NKT	-0.114648	0.0177901	0.0347996	56301
BLCA	SLC7A10	Neutrophil	-0.0263593	0.587002	0.674719	56301
BLCA	SLC7A10	Tfh	0.00145913	0.976017	0.986075	56301
BLCA	SLC7A10	Th1	-0.118584	0.0142105	0.0279525	56301
BLCA	SLC7A10	Th17	-0.0515516	0.287852	0.401849	56301
BLCA	SLC7A10	Th2	-0.00571729	0.906229	0.935061	56301
BLCA	SLC7A10	Tr1	0.0828585	0.0872458	0.184943	56301
BLCA	SLC7A10	iTreg	-0.0760412	0.116653	0.177168	56301
BLCA	SLC7A10	nTreg	-0.122778	0.0111085	0.0354425	56301
BLCA	SLC7A11	Bcell	-0.126951	0.00863282	0.0287215	23657
BLCA	SLC7A11	CD4_T	-0.22224	3.53464e-06	1.3587e-05	23657
BLCA	SLC7A11	CD4_naive	-0.133385	0.00577078	0.0152695	23657
BLCA	SLC7A11	CD8_T	-0.0831586	0.0861028	0.228093	23657
BLCA	SLC7A11	CD8_naive	-0.129449	0.00739831	0.016669	23657
BLCA	SLC7A11	Central_memory	-0.0340131	0.48331	0.606724	23657
BLCA	SLC7A11	Cytotoxic	0.138973	0.00401106	0.00832907	23657
BLCA	SLC7A11	DC	0.0901428	0.0627387	0.103744	23657
BLCA	SLC7A11	Effector_memory	0.0755809	0.118889	0.243137	23657
BLCA	SLC7A11	Exhausted	0.116524	0.015996	0.0289341	23657
BLCA	SLC7A11	Gamma_delta	-0.176207	0.000253066	0.0011171	23657
BLCA	SLC7A11	InfiltrationScore	-0.000817389	0.986563	0.990257	23657
BLCA	SLC7A11	MAIT	0.174769	0.000284748	0.0115952	23657
BLCA	SLC7A11	Macrophage	0.029519	0.542972	0.612932	23657
BLCA	SLC7A11	Monocyte	0.0671027	0.166326	0.288528	23657
BLCA	SLC7A11	NK	0.057775	0.233513	0.315329	23657
BLCA	SLC7A11	NKT	-0.114983	0.0174577	0.0342493	23657
BLCA	SLC7A11	Neutrophil	0.0478365	0.324054	0.422882	23657
BLCA	SLC7A11	Tfh	-0.0651661	0.178925	0.303052	23657
BLCA	SLC7A11	Th1	0.106761	0.0273878	0.0498403	23657
BLCA	SLC7A11	Th17	-0.037793	0.436013	0.55182	23657
BLCA	SLC7A11	Th2	-0.0140117	0.772809	0.837404	23657
BLCA	SLC7A11	Tr1	-0.00599799	0.901648	0.942719	23657
BLCA	SLC7A11	iTreg	0.230291	1.51251e-06	7.11058e-06	23657
BLCA	SLC7A11	nTreg	0.170426	0.000404286	0.00227894	23657
BLCA	SLC7A13	Bcell	0.168247	0.000480549	0.00288344	157724
BLCA	SLC7A13	CD4_T	0.18595	0.000111109	0.000323168	157724
BLCA	SLC7A13	CD4_naive	0.0369355	0.446503	0.560294	157724
BLCA	SLC7A13	CD8_T	0.081402	0.0929675	0.240184	157724
BLCA	SLC7A13	CD8_naive	0.169872	0.000422527	0.00128296	157724
BLCA	SLC7A13	Central_memory	0.0965946	0.0460597	0.0963507	157724
BLCA	SLC7A13	Cytotoxic	-0.186321	0.000107585	0.000296209	157724
BLCA	SLC7A13	DC	-0.188404	8.9697e-05	0.00029959	157724
BLCA	SLC7A13	Effector_memory	-0.0240523	0.620155	0.750494	157724
BLCA	SLC7A13	Exhausted	-0.188727	8.7184e-05	0.000238959	157724
BLCA	SLC7A13	Gamma_delta	0.128838	0.00768442	0.0203652	157724
BLCA	SLC7A13	InfiltrationScore	-0.160176	0.000894894	0.00191809	157724
BLCA	SLC7A13	MAIT	-0.00778302	0.872598	0.948423	157724
BLCA	SLC7A13	Macrophage	-0.239342	5.61018e-07	1.74998e-06	157724
BLCA	SLC7A13	Monocyte	-0.201786	2.66e-05	0.00028663	157724
BLCA	SLC7A13	NK	-0.0859074	0.0761848	0.120951	157724
BLCA	SLC7A13	NKT	-0.0968911	0.0453927	0.0788928	157724
BLCA	SLC7A13	Neutrophil	0.0574196	0.236407	0.326741	157724
BLCA	SLC7A13	Tfh	0.0610823	0.207785	0.33824	157724
BLCA	SLC7A13	Th1	-0.179608	0.000190777	0.000577791	157724
BLCA	SLC7A13	Th17	0.230558	1.4697e-06	1.1708e-05	157724
BLCA	SLC7A13	Th2	-0.0665809	0.169654	0.257141	157724
BLCA	SLC7A13	Tr1	0.000773121	0.987291	0.993751	157724
BLCA	SLC7A13	iTreg	-0.193387	5.759e-05	0.000194354	157724
BLCA	SLC7A13	nTreg	-0.0785569	0.105008	0.206958	157724
BLCA	SLC7A14	Bcell	0.229123	1.71399e-06	3.0992e-05	57709
BLCA	SLC7A14	CD4_T	0.272117	1.09885e-08	6.46419e-08	57709
BLCA	SLC7A14	CD4_naive	0.0296938	0.540585	0.648734	57709
BLCA	SLC7A14	CD8_T	-0.0050568	0.91702	0.958293	57709
BLCA	SLC7A14	CD8_naive	0.10202	0.035077	0.0649731	57709
BLCA	SLC7A14	Central_memory	0.123828	0.0104329	0.0282868	57709
BLCA	SLC7A14	Cytotoxic	-0.0847314	0.080308	0.123632	57709
BLCA	SLC7A14	DC	-0.16064	0.000864124	0.00231471	57709
BLCA	SLC7A14	Effector_memory	-0.171931	0.00035839	0.00264782	57709
BLCA	SLC7A14	Exhausted	-0.123288	0.0107757	0.0202115	57709
BLCA	SLC7A14	Gamma_delta	0.0523731	0.280228	0.391017	57709
BLCA	SLC7A14	InfiltrationScore	0.0155838	0.748136	0.798915	57709
BLCA	SLC7A14	MAIT	0.00397016	0.934806	0.974276	57709
BLCA	SLC7A14	Macrophage	-0.0190207	0.695113	0.750262	57709
BLCA	SLC7A14	Monocyte	-0.142812	0.00310047	0.0133407	57709
BLCA	SLC7A14	NK	0.0458516	0.344558	0.437459	57709
BLCA	SLC7A14	NKT	0.111824	0.0208217	0.039973	57709
BLCA	SLC7A14	Neutrophil	-0.0875632	0.070673	0.119434	57709
BLCA	SLC7A14	Tfh	0.0907735	0.0609146	0.13112	57709
BLCA	SLC7A14	Th1	-0.128499	0.00784764	0.0164642	57709
BLCA	SLC7A14	Th17	0.059608	0.218989	0.323873	57709
BLCA	SLC7A14	Th2	0.151597	0.00168037	0.00476414	57709
BLCA	SLC7A14	Tr1	0.146436	0.00241772	0.0101235	57709
BLCA	SLC7A14	iTreg	-0.0957674	0.0479646	0.0821905	57709
BLCA	SLC7A14	nTreg	-0.218466	5.20652e-06	5.5041e-05	57709
BLCA	SLC7A2	Bcell	0.0459312	0.343721	0.486375	6542
BLCA	SLC7A2	CD4_T	0.270603	1.33365e-08	7.71706e-08	6542
BLCA	SLC7A2	CD4_naive	-0.0574959	0.235783	0.340728	6542
BLCA	SLC7A2	CD8_T	0.0538458	0.266908	0.479699	6542
BLCA	SLC7A2	CD8_naive	0.080575	0.0963476	0.153812	6542
BLCA	SLC7A2	Central_memory	0.241302	4.50226e-07	5.35029e-06	6542
BLCA	SLC7A2	Cytotoxic	0.00807531	0.867857	0.899809	6542
BLCA	SLC7A2	DC	-0.189612	8.0643e-05	0.000271652	6542
BLCA	SLC7A2	Effector_memory	-0.102663	0.0339371	0.0954636	6542
BLCA	SLC7A2	Exhausted	-0.0864638	0.074295	0.113817	6542
BLCA	SLC7A2	Gamma_delta	0.173731	0.000309865	0.00132885	6542
BLCA	SLC7A2	InfiltrationScore	0.00362615	0.940444	0.956282	6542
BLCA	SLC7A2	MAIT	0.042586	0.380044	0.658278	6542
BLCA	SLC7A2	Macrophage	0.000346653	0.994301	0.995638	6542
BLCA	SLC7A2	Monocyte	-0.161808	0.000790948	0.00444731	6542
BLCA	SLC7A2	NK	0.104644	0.0306219	0.054517	6542
BLCA	SLC7A2	NKT	0.0544383	0.261673	0.351584	6542
BLCA	SLC7A2	Neutrophil	-0.158988	0.000978349	0.00274569	6542
BLCA	SLC7A2	Tfh	0.187222	9.9473e-05	0.000556667	6542
BLCA	SLC7A2	Th1	-0.0807716	0.0955356	0.148026	6542
BLCA	SLC7A2	Th17	0.0375153	0.439395	0.554961	6542
BLCA	SLC7A2	Th2	0.161553	0.000806459	0.00247376	6542
BLCA	SLC7A2	Tr1	0.180457	0.000177646	0.00104381	6542
BLCA	SLC7A2	iTreg	0.0810714	0.0943072	0.147521	6542
BLCA	SLC7A2	nTreg	-0.0625918	0.196749	0.330753	6542
BLCA	SLC7A3	Bcell	0.15819	0.00103837	0.00533507	84889
BLCA	SLC7A3	CD4_T	0.38082	3.47696e-16	6.67092e-15	84889
BLCA	SLC7A3	CD4_naive	-0.13588	0.00491369	0.0133117	84889
BLCA	SLC7A3	CD8_T	0.13046	0.0069451	0.0376098	84889
BLCA	SLC7A3	CD8_naive	0.0573787	0.236741	0.327181	84889
BLCA	SLC7A3	Central_memory	0.232935	1.13672e-06	1.1661e-05	84889
BLCA	SLC7A3	Cytotoxic	0.0964582	0.0463695	0.0758009	84889
BLCA	SLC7A3	DC	-0.125764	0.00928161	0.0194828	84889
BLCA	SLC7A3	Effector_memory	-0.251469	1.39449e-07	4.20375e-06	84889
BLCA	SLC7A3	Exhausted	0.0479146	0.323264	0.405684	84889
BLCA	SLC7A3	Gamma_delta	0.137266	0.00448862	0.0128455	84889
BLCA	SLC7A3	InfiltrationScore	0.180916	0.000170904	0.000411048	84889
BLCA	SLC7A3	MAIT	-0.0875346	0.0707653	0.286507	84889
BLCA	SLC7A3	Macrophage	0.121757	0.011803	0.0203834	84889
BLCA	SLC7A3	Monocyte	-0.120508	0.0127036	0.0406156	84889
BLCA	SLC7A3	NK	0.221193	3.93841e-06	1.5115e-05	84889
BLCA	SLC7A3	NKT	0.203409	2.2828e-05	8.4314e-05	84889
BLCA	SLC7A3	Neutrophil	-0.364869	6.82759e-15	7.07276e-14	84889
BLCA	SLC7A3	Tfh	0.309801	5.96356e-11	9.11165e-10	84889
BLCA	SLC7A3	Th1	-0.029546	0.542603	0.631811	84889
BLCA	SLC7A3	Th17	-0.00651539	0.893212	0.926892	84889
BLCA	SLC7A3	Th2	0.35583	3.43325e-14	4.31992e-13	84889
BLCA	SLC7A3	Tr1	0.237319	7.0268e-07	6.41343e-06	84889
BLCA	SLC7A3	iTreg	0.0723982	0.135277	0.20126	84889
BLCA	SLC7A3	nTreg	-0.250567	1.55041e-07	2.70844e-06	84889
BLCA	SLC7A4	Bcell	0.156973	0.00113645	0.00571038	6545
BLCA	SLC7A4	CD4_T	0.203895	2.18e-05	7.2487e-05	6545
BLCA	SLC7A4	CD4_naive	0.257549	6.74936e-08	6.39234e-07	6545
BLCA	SLC7A4	CD8_T	-0.0527903	0.27641	0.490407	6545
BLCA	SLC7A4	CD8_naive	0.251563	1.37919e-07	8.39583e-07	6545
BLCA	SLC7A4	Central_memory	-0.0215415	0.657129	0.755973	6545
BLCA	SLC7A4	Cytotoxic	-0.321377	1.02642e-11	7.74129e-11	6545
BLCA	SLC7A4	DC	-0.308866	6.85158e-11	8.79162e-10	6545
BLCA	SLC7A4	Effector_memory	-0.0198398	0.68268	0.796764	6545
BLCA	SLC7A4	Exhausted	-0.304411	1.31858e-10	8.5663e-10	6545
BLCA	SLC7A4	Gamma_delta	0.110105	0.0228778	0.0508516	6545
BLCA	SLC7A4	InfiltrationScore	-0.350448	8.76836e-14	5.92823e-13	6545
BLCA	SLC7A4	MAIT	0.0555828	0.251761	0.537537	6545
BLCA	SLC7A4	Macrophage	-0.389599	6.2896e-17	5.46757e-16	6545
BLCA	SLC7A4	Monocyte	-0.148696	0.00206448	0.00961113	6545
BLCA	SLC7A4	NK	-0.238653	6.05896e-07	2.65549e-06	6545
BLCA	SLC7A4	NKT	-0.0877593	0.0700422	0.115046	6545
BLCA	SLC7A4	Neutrophil	0.182787	0.000145823	0.000486891	6545
BLCA	SLC7A4	Tfh	-0.0362716	0.454723	0.597496	6545
BLCA	SLC7A4	Th1	-0.322135	9.12315e-12	1.0271e-10	6545
BLCA	SLC7A4	Th17	0.086782	0.0732315	0.133581	6545
BLCA	SLC7A4	Th2	-0.15109	0.00174235	0.00491421	6545
BLCA	SLC7A4	Tr1	-0.0991695	0.0405324	0.102141	6545
BLCA	SLC7A4	iTreg	-0.30115	2.11434e-10	2.03802e-09	6545
BLCA	SLC7A4	nTreg	-0.0287597	0.553402	0.688036	6545
BLCA	SLC7A5	Bcell	-0.164825	0.000627661	0.00358737	8140
BLCA	SLC7A5	CD4_T	-0.246856	2.38851e-07	1.11454e-06	8140
BLCA	SLC7A5	CD4_naive	-0.169106	0.000449009	0.0016596	8140
BLCA	SLC7A5	CD8_T	0.023978	0.621236	0.783245	8140
BLCA	SLC7A5	CD8_naive	-0.210767	1.1234e-05	4.7806e-05	8140
BLCA	SLC7A5	Central_memory	-0.0211678	0.662708	0.760173	8140
BLCA	SLC7A5	Cytotoxic	0.275408	7.18174e-09	3.72768e-08	8140
BLCA	SLC7A5	DC	0.289616	1.07237e-09	1.04569e-08	8140
BLCA	SLC7A5	Effector_memory	0.0812945	0.0934013	0.203274	8140
BLCA	SLC7A5	Exhausted	0.320437	1.18746e-11	8.83981e-11	8140
BLCA	SLC7A5	Gamma_delta	-0.197125	4.1003e-05	0.000237867	8140
BLCA	SLC7A5	InfiltrationScore	0.280585	3.63641e-09	1.55437e-08	8140
BLCA	SLC7A5	MAIT	0.00295715	0.951417	0.980897	8140
BLCA	SLC7A5	Macrophage	0.298023	3.30718e-10	1.48035e-09	8140
BLCA	SLC7A5	Monocyte	0.158971	0.000979602	0.00529104	8140
BLCA	SLC7A5	NK	0.197234	4.0594e-05	0.000130826	8140
BLCA	SLC7A5	NKT	0.130866	0.00677036	0.0147536	8140
BLCA	SLC7A5	Neutrophil	-0.0822251	0.0896983	0.14612	8140
BLCA	SLC7A5	Tfh	-0.0351687	0.468564	0.610195	8140
BLCA	SLC7A5	Th1	0.274063	8.55091e-09	5.94924e-08	8140
BLCA	SLC7A5	Th17	-0.268972	1.64102e-08	2.21005e-07	8140
BLCA	SLC7A5	Th2	0.0561816	0.246682	0.347511	8140
BLCA	SLC7A5	Tr1	0.0184432	0.703926	0.810551	8140
BLCA	SLC7A5	iTreg	0.273403	9.31156e-09	6.73723e-08	8140
BLCA	SLC7A5	nTreg	0.125268	0.00956551	0.0314014	8140
BLCA	SLC7A6	Bcell	0.0537075	0.26814	0.406844	9057
BLCA	SLC7A6	CD4_T	0.189149	8.4009e-05	0.000250135	9057
BLCA	SLC7A6	CD4_naive	-0.0491015	0.31141	0.423561	9057
BLCA	SLC7A6	CD8_T	-0.0554694	0.252732	0.462981	9057
BLCA	SLC7A6	CD8_naive	0.0506819	0.296073	0.393284	9057
BLCA	SLC7A6	Central_memory	0.0986503	0.0415996	0.0888133	9057
BLCA	SLC7A6	Cytotoxic	0.0134255	0.78207	0.832719	9057
BLCA	SLC7A6	DC	0.0786194	0.104731	0.160651	9057
BLCA	SLC7A6	Effector_memory	-0.0481152	0.32124	0.487483	9057
BLCA	SLC7A6	Exhausted	0.133867	0.00559545	0.0110998	9057
BLCA	SLC7A6	Gamma_delta	-0.0582283	0.229859	0.333968	9057
BLCA	SLC7A6	InfiltrationScore	0.211517	1.0435e-05	2.964e-05	9057
BLCA	SLC7A6	MAIT	-0.178088	0.000216603	0.00995168	9057
BLCA	SLC7A6	Macrophage	0.1718	0.00036217	0.00079595	9057
BLCA	SLC7A6	Monocyte	0.098928	0.0410258	0.101005	9057
BLCA	SLC7A6	NK	0.0587495	0.225709	0.306293	9057
BLCA	SLC7A6	NKT	0.169146	0.000447569	0.00127776	9057
BLCA	SLC7A6	Neutrophil	-0.114489	0.0179496	0.0364044	9057
BLCA	SLC7A6	Tfh	-0.0184661	0.703576	0.804623	9057
BLCA	SLC7A6	Th1	0.0199175	0.681506	0.753411	9057
BLCA	SLC7A6	Th17	-0.205604	1.8524e-05	0.00010651	9057
BLCA	SLC7A6	Th2	0.102981	0.0333858	0.0657868	9057
BLCA	SLC7A6	Tr1	0.20589	1.8023e-05	0.000131158	9057
BLCA	SLC7A6	iTreg	0.126581	0.00883049	0.0183785	9057
BLCA	SLC7A6	nTreg	-0.0561141	0.247251	0.390501	9057
BLCA	SLC7A7	Bcell	-0.0649047	0.180678	0.304927	9056
BLCA	SLC7A7	CD4_T	0.0570479	0.239459	0.318376	9056
BLCA	SLC7A7	CD4_naive	-0.514772	2.88686e-30	3.74491e-28	9056
BLCA	SLC7A7	CD8_T	0.32803	3.606e-12	1.38106e-10	9056
BLCA	SLC7A7	CD8_naive	-0.458551	1.36977e-23	8.60687e-22	9056
BLCA	SLC7A7	Central_memory	0.209639	1.2544e-05	9.3554e-05	9056
BLCA	SLC7A7	Cytotoxic	0.707326	5.13854e-66	4.45348e-64	9056
BLCA	SLC7A7	DC	0.436313	2.84775e-21	4.30525e-19	9056
BLCA	SLC7A7	Effector_memory	0.00300702	0.950599	0.973724	9056
BLCA	SLC7A7	Exhausted	0.652886	3.14914e-53	5.27664e-51	9056
BLCA	SLC7A7	Gamma_delta	0.0644278	0.18391	0.279654	9056
BLCA	SLC7A7	InfiltrationScore	0.852961	4.54359e-122	2.05977e-119	9056
BLCA	SLC7A7	MAIT	-0.122154	0.0115285	0.109963	9056
BLCA	SLC7A7	Macrophage	0.812514	1.16944e-101	5.46834e-99	9056
BLCA	SLC7A7	Monocyte	0.139186	0.0039547	0.0162148	9056
BLCA	SLC7A7	NK	0.631362	7.1628e-49	5.83087e-47	9056
BLCA	SLC7A7	NKT	0.380246	3.88138e-16	7.5623e-15	9056
BLCA	SLC7A7	Neutrophil	-0.70845	2.60488e-66	2.10346e-64	9056
BLCA	SLC7A7	Tfh	0.437058	2.39658e-21	8.42449e-20	9056
BLCA	SLC7A7	Th1	0.589228	2.86822e-41	2.18452e-39	9056
BLCA	SLC7A7	Th17	-0.390107	5.68858e-17	5.77679e-15	9056
BLCA	SLC7A7	Th2	0.502923	9.37918e-29	4.54427e-27	9056
BLCA	SLC7A7	Tr1	0.427872	1.95227e-20	1.35828e-18	9056
BLCA	SLC7A7	iTreg	0.551767	2.18127e-35	2.16053e-33	9056
BLCA	SLC7A7	nTreg	-0.122314	0.0114198	0.0362359	9056
BLCA	SLC7A8	Bcell	-0.0562183	0.246373	0.382889	23428
BLCA	SLC7A8	CD4_T	0.115507	0.0169475	0.0310718	23428
BLCA	SLC7A8	CD4_naive	0.0842759	0.081953	0.144405	23428
BLCA	SLC7A8	CD8_T	-0.062976	0.194009	0.390172	23428
BLCA	SLC7A8	CD8_naive	0.0905919	0.0614354	0.105042	23428
BLCA	SLC7A8	Central_memory	0.0237826	0.624082	0.730111	23428
BLCA	SLC7A8	Cytotoxic	-0.0933071	0.0540233	0.0869067	23428
BLCA	SLC7A8	DC	-0.0918103	0.0580115	0.0971141	23428
BLCA	SLC7A8	Effector_memory	-0.0694347	0.152052	0.290595	23428
BLCA	SLC7A8	Exhausted	-0.175345	0.000271638	0.000684867	23428
BLCA	SLC7A8	Gamma_delta	-0.00265947	0.956302	0.969817	23428
BLCA	SLC7A8	InfiltrationScore	-0.162876	0.000729114	0.00158661	23428
BLCA	SLC7A8	MAIT	0.0767588	0.113232	0.365403	23428
BLCA	SLC7A8	Macrophage	-0.14721	0.00229098	0.00446147	23428
BLCA	SLC7A8	Monocyte	-0.0789758	0.103161	0.201954	23428
BLCA	SLC7A8	NK	-0.032154	0.507553	0.598686	23428
BLCA	SLC7A8	NKT	0.0698812	0.149429	0.219776	23428
BLCA	SLC7A8	Neutrophil	0.0186581	0.700642	0.771639	23428
BLCA	SLC7A8	Tfh	0.0404936	0.403915	0.549123	23428
BLCA	SLC7A8	Th1	-0.125765	0.00928099	0.019126	23428
BLCA	SLC7A8	Th17	0.139092	0.00397955	0.0113018	23428
BLCA	SLC7A8	Th2	0.00810662	0.867349	0.907283	23428
BLCA	SLC7A8	Tr1	-0.0458147	0.344948	0.504055	23428
BLCA	SLC7A8	iTreg	-0.0184867	0.703261	0.772365	23428
BLCA	SLC7A8	nTreg	-0.0141431	0.770738	0.856579	23428
BLCA	SLC7A9	Bcell	0.149846	0.0019035	0.00858731	11136
BLCA	SLC7A9	CD4_T	0.245948	2.65212e-07	1.22758e-06	11136
BLCA	SLC7A9	CD4_naive	0.164713	0.000633112	0.00224713	11136
BLCA	SLC7A9	CD8_T	0.0601255	0.215008	0.417656	11136
BLCA	SLC7A9	CD8_naive	0.164098	0.000663874	0.00193289	11136
BLCA	SLC7A9	Central_memory	-0.100261	0.0383653	0.0832519	11136
BLCA	SLC7A9	Cytotoxic	-0.200749	2.9313e-05	8.8832e-05	11136
BLCA	SLC7A9	DC	-0.251531	1.38429e-07	8.53017e-07	11136
BLCA	SLC7A9	Effector_memory	-0.00964418	0.842491	0.906997	11136
BLCA	SLC7A9	Exhausted	-0.158781	0.000993541	0.00228154	11136
BLCA	SLC7A9	Gamma_delta	0.239523	5.49758e-07	6.11055e-06	11136
BLCA	SLC7A9	InfiltrationScore	-0.181379	0.000164346	0.000396462	11136
BLCA	SLC7A9	MAIT	-0.0314669	0.516671	0.759633	11136
BLCA	SLC7A9	Macrophage	-0.262031	3.90621e-08	1.39333e-07	11136
BLCA	SLC7A9	Monocyte	-0.174972	0.000280062	0.00191538	11136
BLCA	SLC7A9	NK	-0.10408	0.0315365	0.0559817	11136
BLCA	SLC7A9	NKT	-0.138928	0.00402308	0.00926493	11136
BLCA	SLC7A9	Neutrophil	0.118905	0.0139488	0.0292215	11136
BLCA	SLC7A9	Tfh	0.0161348	0.739546	0.830962	11136
BLCA	SLC7A9	Th1	-0.163027	0.000720729	0.00193377	11136
BLCA	SLC7A9	Th17	-0.016146	0.739373	0.812914	11136
BLCA	SLC7A9	Th2	-0.106683	0.0275016	0.0556144	11136
BLCA	SLC7A9	Tr1	-0.0684568	0.157921	0.290036	11136
BLCA	SLC7A9	iTreg	-0.128479	0.00785773	0.016544	11136
BLCA	SLC7A9	nTreg	0.00506612	0.916868	0.950526	11136
BRCA	SLC7A1	Bcell	0.17645	5.62981e-10	2.28659e-09	6541
BRCA	SLC7A1	CD4_T	-0.113221	7.4927e-05	0.000138171	6541
BRCA	SLC7A1	CD4_naive	0.026344	0.358295	0.797413	6541
BRCA	SLC7A1	CD8_T	-0.0845695	0.00313964	0.00605272	6541
BRCA	SLC7A1	CD8_naive	-0.11039	0.000113183	0.000253609	6541
BRCA	SLC7A1	Central_memory	0.0139327	0.627128	0.686806	6541
BRCA	SLC7A1	Cytotoxic	-0.0453403	0.113751	0.151766	6541
BRCA	SLC7A1	DC	0.185166	7.41523e-11	2.79809e-10	6541
BRCA	SLC7A1	Effector_memory	-0.0179849	0.53061	0.59763	6541
BRCA	SLC7A1	Exhausted	0.0347647	0.225357	0.279295	6541
BRCA	SLC7A1	Gamma_delta	-0.28002	2.22191e-23	3.83675e-22	6541
BRCA	SLC7A1	InfiltrationScore	0.0259566	0.36541	0.428531	6541
BRCA	SLC7A1	MAIT	-0.151723	1.0348e-07	7.21063e-07	6541
BRCA	SLC7A1	Macrophage	0.0456964	0.110938	0.151028	6541
BRCA	SLC7A1	Monocyte	0.132023	3.78039e-06	1.3607e-05	6541
BRCA	SLC7A1	NK	-0.149773	1.50988e-07	3.43172e-07	6541
BRCA	SLC7A1	NKT	-0.155776	4.64519e-08	1.28662e-07	6541
BRCA	SLC7A1	Neutrophil	0.0732269	0.0105756	0.0186671	6541
BRCA	SLC7A1	Tfh	-0.120042	2.6651e-05	5.8948e-05	6541
BRCA	SLC7A1	Th1	0.0781226	0.00637512	0.0110941	6541
BRCA	SLC7A1	Th17	-0.0450307	0.116241	0.150963	6541
BRCA	SLC7A1	Th2	0.038148	0.183361	0.266638	6541
BRCA	SLC7A1	Tr1	0.16185	1.34502e-08	6.47626e-08	6541
BRCA	SLC7A1	iTreg	0.225353	1.72995e-15	9.17761e-15	6541
BRCA	SLC7A1	nTreg	0.221604	5.13902e-15	3.99929e-14	6541
BRCA	SLC7A10	Bcell	0.0122186	0.670104	0.721035	56301
BRCA	SLC7A10	CD4_T	0.357502	4.96492e-38	6.04962e-37	56301
BRCA	SLC7A10	CD4_naive	-0.0720928	0.0118453	0.145822	56301
BRCA	SLC7A10	CD8_T	0.126689	9.2177e-06	2.5616e-05	56301
BRCA	SLC7A10	CD8_naive	-0.183911	9.98857e-11	4.16025e-10	56301
BRCA	SLC7A10	Central_memory	0.217224	1.78803e-14	1.19541e-13	56301
BRCA	SLC7A10	Cytotoxic	0.22068	6.70037e-15	3.62635e-14	56301
BRCA	SLC7A10	DC	-0.180423	2.26237e-10	8.16801e-10	56301
BRCA	SLC7A10	Effector_memory	-0.261428	1.75618e-20	3.12646e-19	56301
BRCA	SLC7A10	Exhausted	0.00518514	0.856543	0.882378	56301
BRCA	SLC7A10	Gamma_delta	0.223758	2.75611e-15	2.00886e-14	56301
BRCA	SLC7A10	InfiltrationScore	0.0692213	0.0156821	0.0242599	56301
BRCA	SLC7A10	MAIT	0.150974	1.19713e-07	8.20536e-07	56301
BRCA	SLC7A10	Macrophage	-0.275993	9.85382e-23	1.51551e-21	56301
BRCA	SLC7A10	Monocyte	-0.195213	6.32564e-12	4.83484e-11	56301
BRCA	SLC7A10	NK	0.377514	1.51902e-42	1.87473e-41	56301
BRCA	SLC7A10	NKT	0.443032	1.03749e-59	1.17253e-57	56301
BRCA	SLC7A10	Neutrophil	-0.219446	9.53082e-15	5.95625e-14	56301
BRCA	SLC7A10	Tfh	0.387443	6.62166e-45	9.83084e-44	56301
BRCA	SLC7A10	Th1	0.0263946	0.357373	0.426183	56301
BRCA	SLC7A10	Th17	-0.0885598	0.00197723	0.00334391	56301
BRCA	SLC7A10	Th2	0.202357	1.01208e-12	1.49596e-11	56301
BRCA	SLC7A10	Tr1	-0.199978	1.87743e-12	1.57828e-11	56301
BRCA	SLC7A10	iTreg	-0.0989814	0.000541408	0.00100978	56301
BRCA	SLC7A10	nTreg	-0.250762	6.39696e-19	7.8182e-18	56301
BRCA	SLC7A11	Bcell	0.107403	0.000173094	0.000363822	23657
BRCA	SLC7A11	CD4_T	-0.112332	8.5371e-05	0.000156584	23657
BRCA	SLC7A11	CD4_naive	-0.0165237	0.564533	0.887382	23657
BRCA	SLC7A11	CD8_T	-0.0780048	0.00645527	0.0117969	23657
BRCA	SLC7A11	CD8_naive	0.0108261	0.705838	0.754254	23657
BRCA	SLC7A11	Central_memory	-0.0398454	0.164613	0.216467	23657
BRCA	SLC7A11	Cytotoxic	-0.0271328	0.34408	0.40965	23657
BRCA	SLC7A11	DC	0.250736	6.45152e-19	5.13391e-18	23657
BRCA	SLC7A11	Effector_memory	0.0762812	0.00773664	0.0137465	23657
BRCA	SLC7A11	Exhausted	0.133957	2.71312e-06	6.72413e-06	23657
BRCA	SLC7A11	Gamma_delta	-0.219533	9.29606e-15	6.39128e-14	23657
BRCA	SLC7A11	InfiltrationScore	0.129446	5.84033e-06	1.3826e-05	23657
BRCA	SLC7A11	MAIT	-0.124536	1.3077e-05	5.8009e-05	23657
BRCA	SLC7A11	Macrophage	0.217509	1.65013e-14	1.14547e-13	23657
BRCA	SLC7A11	Monocyte	0.141362	7.29477e-07	2.95151e-06	23657
BRCA	SLC7A11	NK	-0.139217	1.07478e-06	2.29843e-06	23657
BRCA	SLC7A11	NKT	-0.273732	2.24965e-22	1.69689e-21	23657
BRCA	SLC7A11	Neutrophil	0.021466	0.454172	0.531815	23657
BRCA	SLC7A11	Tfh	-0.170479	2.13145e-09	6.92705e-09	23657
BRCA	SLC7A11	Th1	0.1173	4.0653e-05	9.7603e-05	23657
BRCA	SLC7A11	Th17	-0.108941	0.000139275	0.000268371	23657
BRCA	SLC7A11	Th2	-0.0394575	0.168765	0.249032	23657
BRCA	SLC7A11	Tr1	0.185702	6.52388e-11	4.4174e-10	23657
BRCA	SLC7A11	iTreg	0.289708	5.57285e-25	5.64781e-24	23657
BRCA	SLC7A11	nTreg	0.256719	8.76762e-20	1.18058e-18	23657
BRCA	SLC7A13	Bcell	-0.156431	4.07331e-08	1.33435e-07	157724
BRCA	SLC7A13	CD4_T	-0.0167423	0.559392	0.610464	157724
BRCA	SLC7A13	CD4_naive	0.00242474	0.93263	0.982664	157724
BRCA	SLC7A13	CD8_T	0.0267363	0.351181	0.427543	157724
BRCA	SLC7A13	CD8_naive	0.390328	1.31746e-45	7.40315e-44	157724
BRCA	SLC7A13	Central_memory	0.0434943	0.12924	0.174223	157724
BRCA	SLC7A13	Cytotoxic	-0.204489	5.77945e-13	2.68336e-12	157724
BRCA	SLC7A13	DC	-0.145463	3.42237e-07	9.03276e-07	157724
BRCA	SLC7A13	Effector_memory	0.0602743	0.0354381	0.0556307	157724
BRCA	SLC7A13	Exhausted	-0.229235	5.48881e-16	3.32185e-15	157724
BRCA	SLC7A13	Gamma_delta	0.109753	0.000124034	0.0002762	157724
BRCA	SLC7A13	InfiltrationScore	-0.19033	2.12795e-11	8.59081e-11	157724
BRCA	SLC7A13	MAIT	0.105268	0.000232975	0.000781388	157724
BRCA	SLC7A13	Macrophage	0.0145273	0.6125	0.671575	157724
BRCA	SLC7A13	Monocyte	-0.0733209	0.0104761	0.0202606	157724
BRCA	SLC7A13	NK	-0.184036	9.69801e-11	2.76613e-10	157724
BRCA	SLC7A13	NKT	-0.0785221	0.00610978	0.00988265	157724
BRCA	SLC7A13	Neutrophil	0.0728727	0.0109585	0.0192872	157724
BRCA	SLC7A13	Tfh	-0.0726796	0.0111724	0.0177462	157724
BRCA	SLC7A13	Th1	-0.163596	9.33793e-09	3.39963e-08	157724
BRCA	SLC7A13	Th17	0.244942	4.24245e-18	2.38662e-17	157724
BRCA	SLC7A13	Th2	-0.173442	1.1072e-09	1.02173e-08	157724
BRCA	SLC7A13	Tr1	0.0482461	0.0923684	0.135268	157724
BRCA	SLC7A13	iTreg	-0.124741	1.2652e-05	2.8372e-05	157724
BRCA	SLC7A13	nTreg	-0.0492171	0.0859891	0.122884	157724
BRCA	SLC7A14	Bcell	-0.0765603	0.00751483	0.0124722	57709
BRCA	SLC7A14	CD4_T	0.378874	7.29522e-43	1.11096e-41	57709
BRCA	SLC7A14	CD4_naive	-0.0446292	0.119535	0.532519	57709
BRCA	SLC7A14	CD8_T	0.0686521	0.0165607	0.0279537	57709
BRCA	SLC7A14	CD8_naive	-0.101093	0.000409976	0.000854042	57709
BRCA	SLC7A14	Central_memory	0.189025	2.92703e-11	1.37353e-10	57709
BRCA	SLC7A14	Cytotoxic	0.11673	4.4336e-05	9.7402e-05	57709
BRCA	SLC7A14	DC	-0.284532	4.06492e-24	5.14949e-23	57709
BRCA	SLC7A14	Effector_memory	-0.294764	7.68201e-26	2.65076e-24	57709
BRCA	SLC7A14	Exhausted	-0.0858501	0.00271208	0.00470539	57709
BRCA	SLC7A14	Gamma_delta	0.151094	1.16954e-07	3.77531e-07	57709
BRCA	SLC7A14	InfiltrationScore	-0.092643	0.00120849	0.0021835	57709
BRCA	SLC7A14	MAIT	0.190429	2.07669e-11	3.18177e-10	57709
BRCA	SLC7A14	Macrophage	-0.368125	2.18463e-40	1.4086e-38	57709
BRCA	SLC7A14	Monocyte	-0.276599	7.888e-23	1.60124e-21	57709
BRCA	SLC7A14	NK	0.372796	1.88278e-41	2.23985e-40	57709
BRCA	SLC7A14	NKT	0.318387	4.27091e-30	5.08089e-29	57709
BRCA	SLC7A14	Neutrophil	-0.148109	2.07651e-07	6.99132e-07	57709
BRCA	SLC7A14	Tfh	0.325574	1.80934e-31	1.82999e-30	57709
BRCA	SLC7A14	Th1	-0.0234015	0.414509	0.484132	57709
BRCA	SLC7A14	Th17	0.0273101	0.340936	0.398108	57709
BRCA	SLC7A14	Th2	0.326636	1.12584e-31	1.84134e-29	57709
BRCA	SLC7A14	Tr1	-0.213652	4.84753e-14	5.18161e-13	57709
BRCA	SLC7A14	iTreg	-0.112716	8.0707e-05	0.000165689	57709
BRCA	SLC7A14	nTreg	-0.202849	8.89785e-13	5.4706e-12	57709
BRCA	SLC7A2	Bcell	-0.311176	9.35221e-29	2.4952e-27	6542
BRCA	SLC7A2	CD4_T	0.0117323	0.682505	0.725761	6542
BRCA	SLC7A2	CD4_naive	-0.0596925	0.0372532	0.298099	6542
BRCA	SLC7A2	CD8_T	-0.132879	3.26595e-06	9.60965e-06	6542
BRCA	SLC7A2	CD8_naive	0.264221	6.66057e-21	6.20902e-20	6542
BRCA	SLC7A2	Central_memory	0.0466776	0.10347	0.143049	6542
BRCA	SLC7A2	Cytotoxic	-0.236062	6.92441e-17	4.35036e-16	6542
BRCA	SLC7A2	DC	-0.129535	5.75381e-06	1.3276e-05	6542
BRCA	SLC7A2	Effector_memory	-0.0179394	0.531649	0.598566	6542
BRCA	SLC7A2	Exhausted	-0.281694	1.1873e-23	1.26912e-22	6542
BRCA	SLC7A2	Gamma_delta	-0.0116502	0.684605	0.736441	6542
BRCA	SLC7A2	InfiltrationScore	-0.195555	5.80259e-12	2.45697e-11	6542
BRCA	SLC7A2	MAIT	0.108669	0.000144765	0.000509935	6542
BRCA	SLC7A2	Macrophage	0.0512846	0.0735884	0.104414	6542
BRCA	SLC7A2	Monocyte	-0.00614851	0.830263	0.870688	6542
BRCA	SLC7A2	NK	-0.136895	1.62436e-06	3.42134e-06	6542
BRCA	SLC7A2	NKT	-0.113911	6.7661e-05	0.000138509	6542
BRCA	SLC7A2	Neutrophil	0.12567	1.0885e-05	2.9857e-05	6542
BRCA	SLC7A2	Tfh	-0.110526	0.000110987	0.000229397	6542
BRCA	SLC7A2	Th1	-0.248393	1.38987e-18	1.23172e-17	6542
BRCA	SLC7A2	Th17	0.290449	4.1788e-25	3.76635e-24	6542
BRCA	SLC7A2	Th2	0.021921	0.444661	0.547419	6542
BRCA	SLC7A2	Tr1	0.041602	0.146769	0.204286	6542
BRCA	SLC7A2	iTreg	-0.127456	8.12537e-06	1.8558e-05	6542
BRCA	SLC7A2	nTreg	-0.023775	0.407099	0.479907	6542
BRCA	SLC7A3	Bcell	-0.101733	0.000376492	0.000756103	84889
BRCA	SLC7A3	CD4_T	0.454776	3.29479e-63	1.17105e-61	84889
BRCA	SLC7A3	CD4_naive	-0.0846093	0.00312546	0.0573314	84889
BRCA	SLC7A3	CD8_T	0.175766	6.57266e-10	3.05504e-09	84889
BRCA	SLC7A3	CD8_naive	-0.0239758	0.403148	0.47259	84889
BRCA	SLC7A3	Central_memory	0.250253	7.56411e-19	7.65814e-18	84889
BRCA	SLC7A3	Cytotoxic	0.103235	0.000307581	0.000611356	84889
BRCA	SLC7A3	DC	-0.400981	2.94572e-48	4.03123e-46	84889
BRCA	SLC7A3	Effector_memory	-0.340579	1.85905e-34	2.02154e-32	84889
BRCA	SLC7A3	Exhausted	-0.124625	1.2892e-05	2.9738e-05	84889
BRCA	SLC7A3	Gamma_delta	0.264999	5.07575e-21	6.74432e-20	84889
BRCA	SLC7A3	InfiltrationScore	-0.173057	1.20644e-09	4.15296e-09	84889
BRCA	SLC7A3	MAIT	0.26715	2.38074e-21	2.56114e-19	84889
BRCA	SLC7A3	Macrophage	-0.445191	2.41584e-60	5.4606e-58	84889
BRCA	SLC7A3	Monocyte	-0.405295	2.33312e-49	1.99725e-47	84889
BRCA	SLC7A3	NK	0.394456	1.27105e-46	1.8251e-45	84889
BRCA	SLC7A3	NKT	0.318135	4.76326e-30	5.65325e-29	84889
BRCA	SLC7A3	Neutrophil	-0.222846	3.59056e-15	2.31882e-14	84889
BRCA	SLC7A3	Tfh	0.405502	2.06322e-49	3.41894e-48	84889
BRCA	SLC7A3	Th1	-0.0373469	0.192739	0.247358	84889
BRCA	SLC7A3	Th17	0.0566981	0.0478933	0.0668565	84889
BRCA	SLC7A3	Th2	0.333196	5.75898e-33	1.09296e-30	84889
BRCA	SLC7A3	Tr1	-0.213298	5.34611e-14	5.66338e-13	84889
BRCA	SLC7A3	iTreg	-0.182048	1.5489e-10	5.52567e-10	84889
BRCA	SLC7A3	nTreg	-0.248648	1.27923e-18	1.49617e-17	84889
BRCA	SLC7A4	Bcell	-0.25799	5.69838e-20	6.77909e-19	6545
BRCA	SLC7A4	CD4_T	0.219945	8.26706e-15	3.07808e-14	6545
BRCA	SLC7A4	CD4_naive	0.0620649	0.0303172	0.261658	6545
BRCA	SLC7A4	CD8_T	-0.063235	0.0273257	0.0441074	6545
BRCA	SLC7A4	CD8_naive	0.0540262	0.0594367	0.0867384	6545
BRCA	SLC7A4	Central_memory	-0.0415057	0.147707	0.196483	6545
BRCA	SLC7A4	Cytotoxic	-0.111336	9.8712e-05	0.000208132	6545
BRCA	SLC7A4	DC	-0.222363	4.12839e-15	2.33027e-14	6545
BRCA	SLC7A4	Effector_memory	-0.140437	8.62831e-07	2.73606e-06	6545
BRCA	SLC7A4	Exhausted	-0.179221	2.98715e-10	1.10363e-09	6545
BRCA	SLC7A4	Gamma_delta	0.17183	1.58351e-09	6.28065e-09	6545
BRCA	SLC7A4	InfiltrationScore	-0.148514	1.92241e-07	5.31954e-07	6545
BRCA	SLC7A4	MAIT	0.10078	0.000427409	0.00134096	6545
BRCA	SLC7A4	Macrophage	-0.143101	5.30624e-07	1.6023e-06	6545
BRCA	SLC7A4	Monocyte	-0.129156	6.12993e-06	2.1372e-05	6545
BRCA	SLC7A4	NK	0.104362	0.000263843	0.000462104	6545
BRCA	SLC7A4	NKT	0.179465	2.82358e-10	9.423e-10	6545
BRCA	SLC7A4	Neutrophil	0.0447333	0.118674	0.166762	6545
BRCA	SLC7A4	Tfh	0.0525794	0.0665946	0.0927374	6545
BRCA	SLC7A4	Th1	-0.22078	6.51087e-15	4.28037e-14	6545
BRCA	SLC7A4	Th17	0.237493	4.44823e-17	2.32127e-16	6545
BRCA	SLC7A4	Th2	0.11277	8.0068e-05	0.00029879	6545
BRCA	SLC7A4	Tr1	-0.212709	6.29072e-14	6.61528e-13	6545
BRCA	SLC7A4	iTreg	-0.276553	8.02267e-23	7.10352e-22	6545
BRCA	SLC7A4	nTreg	-0.194134	8.29168e-12	4.56496e-11	6545
BRCA	SLC7A5	Bcell	0.399629	6.46889e-48	9.6396e-46	8140
BRCA	SLC7A5	CD4_T	-0.181597	1.72123e-10	4.90939e-10	8140
BRCA	SLC7A5	CD4_naive	-0.0236272	0.410022	0.82585	8140
BRCA	SLC7A5	CD8_T	0.116638	4.4957e-05	0.000113976	8140
BRCA	SLC7A5	CD8_naive	-0.168408	3.34587e-09	1.21234e-08	8140
BRCA	SLC7A5	Central_memory	-0.0356668	0.213542	0.272215	8140
BRCA	SLC7A5	Cytotoxic	0.144179	4.34699e-07	1.18929e-06	8140
BRCA	SLC7A5	DC	0.312547	5.23429e-29	9.95257e-28	8140
BRCA	SLC7A5	Effector_memory	0.143899	4.57893e-07	1.50549e-06	8140
BRCA	SLC7A5	Exhausted	0.312827	4.64731e-29	7.09332e-28	8140
BRCA	SLC7A5	Gamma_delta	-0.217125	1.83864e-14	1.22153e-13	8140
BRCA	SLC7A5	InfiltrationScore	0.267713	1.95038e-21	1.72845e-20	8140
BRCA	SLC7A5	MAIT	-0.159122	2.3606e-08	1.8882e-07	8140
BRCA	SLC7A5	Macrophage	0.152434	9.0057e-08	2.98661e-07	8140
BRCA	SLC7A5	Monocyte	0.135903	1.9339e-06	7.32938e-06	8140
BRCA	SLC7A5	NK	-0.0887033	0.00194395	0.00311184	8140
BRCA	SLC7A5	NKT	-0.222207	4.31828e-15	2.03207e-14	8140
BRCA	SLC7A5	Neutrophil	-0.0713902	0.012698	0.022082	8140
BRCA	SLC7A5	Tfh	-0.0472262	0.0994728	0.133567	8140
BRCA	SLC7A5	Th1	0.314293	2.48883e-29	4.18977e-28	8140
BRCA	SLC7A5	Th17	-0.347933	5.53877e-36	9.35546e-35	8140
BRCA	SLC7A5	Th2	-0.0650221	0.023248	0.0457641	8140
BRCA	SLC7A5	Tr1	0.194006	8.56163e-12	6.53728e-11	8140
BRCA	SLC7A5	iTreg	0.333028	6.22133e-33	9.77769e-32	8140
BRCA	SLC7A5	nTreg	0.195765	5.50384e-12	3.08243e-11	8140
BRCA	SLC7A6	Bcell	0.184256	9.2056e-11	4.07188e-10	9057
BRCA	SLC7A6	CD4_T	0.148736	1.84255e-07	4.23231e-07	9057
BRCA	SLC7A6	CD4_naive	-0.0237481	0.407629	0.82506	9057
BRCA	SLC7A6	CD8_T	-0.0428012	0.135462	0.18688	9057
BRCA	SLC7A6	CD8_naive	-0.168378	3.36745e-09	1.2195e-08	9057
BRCA	SLC7A6	Central_memory	0.238614	3.13897e-17	2.72772e-16	9057
BRCA	SLC7A6	Cytotoxic	0.226715	1.15911e-15	6.64896e-15	9057
BRCA	SLC7A6	DC	0.109226	0.000133728	0.000265542	9057
BRCA	SLC7A6	Effector_memory	-0.0420522	0.142442	0.192691	9057
BRCA	SLC7A6	Exhausted	0.142295	6.15267e-07	1.62539e-06	9057
BRCA	SLC7A6	Gamma_delta	-0.0978812	0.000624487	0.0012631	9057
BRCA	SLC7A6	InfiltrationScore	0.204581	5.64053e-13	2.5877e-12	9057
BRCA	SLC7A6	MAIT	-0.0754373	0.00844351	0.0188605	9057
BRCA	SLC7A6	Macrophage	0.0422011	0.141033	0.187643	9057
BRCA	SLC7A6	Monocyte	0.0711328	0.0130237	0.0246609	9057
BRCA	SLC7A6	NK	0.128448	6.89721e-06	1.3821e-05	9057
BRCA	SLC7A6	NKT	-0.0239001	0.404635	0.467282	9057
BRCA	SLC7A6	Neutrophil	-0.15554	4.87016e-08	1.75516e-07	9057
BRCA	SLC7A6	Tfh	0.137249	1.52581e-06	3.84837e-06	9057
BRCA	SLC7A6	Th1	0.16903	2.92398e-09	1.12513e-08	9057
BRCA	SLC7A6	Th17	-0.258531	4.74041e-20	3.04674e-19	9057
BRCA	SLC7A6	Th2	-0.0592273	0.038761	0.0711261	9057
BRCA	SLC7A6	Tr1	0.18964	2.51886e-11	1.7956e-10	9057
BRCA	SLC7A6	iTreg	0.301066	6.14226e-27	7.00475e-26	9057
BRCA	SLC7A6	nTreg	0.0571911	0.0459836	0.069731	9057
BRCA	SLC7A7	Bcell	0.173848	1.01143e-09	3.98414e-09	9056
BRCA	SLC7A7	CD4_T	0.156255	4.22001e-08	1.0211e-07	9056
BRCA	SLC7A7	CD4_naive	-0.116507	4.5859e-05	0.00244057	9056
BRCA	SLC7A7	CD8_T	0.303606	2.17964e-27	4.69966e-26	9056
BRCA	SLC7A7	CD8_naive	-0.307639	4.11878e-28	6.41312e-27	9056
BRCA	SLC7A7	Central_memory	0.350622	1.49679e-36	3.90037e-35	9056
BRCA	SLC7A7	Cytotoxic	0.616515	2.01628e-128	1.19299e-126	9056
BRCA	SLC7A7	DC	0.422078	8.43795e-54	1.95111e-51	9056
BRCA	SLC7A7	Effector_memory	0.0154635	0.589783	0.654189	9056
BRCA	SLC7A7	Exhausted	0.553393	1.1732e-98	2.20572e-96	9056
BRCA	SLC7A7	Gamma_delta	0.0926844	0.00120234	0.00233944	9056
BRCA	SLC7A7	InfiltrationScore	0.747687	1.91815e-218	2.03092e-215	9056
BRCA	SLC7A7	MAIT	-0.196592	4.46491e-12	7.8721e-11	9056
BRCA	SLC7A7	Macrophage	0.563728	4.26577e-103	2.86048e-100	9056
BRCA	SLC7A7	Monocyte	0.0431545	0.132262	0.191446	9056
BRCA	SLC7A7	NK	0.338492	4.95217e-34	4.51804e-33	9056
BRCA	SLC7A7	NKT	-0.146553	2.78875e-07	7.19708e-07	9056
BRCA	SLC7A7	Neutrophil	-0.598069	4.92363e-119	2.43363e-117	9056
BRCA	SLC7A7	Tfh	0.3802	3.5557e-43	5.05513e-42	9056
BRCA	SLC7A7	Th1	0.565931	4.60401e-104	3.13963e-102	9056
BRCA	SLC7A7	Th17	-0.499457	7.7284e-78	6.75967e-76	9056
BRCA	SLC7A7	Th2	-0.043001	0.133645	0.204622	9056
BRCA	SLC7A7	Tr1	0.34766	6.31996e-36	1.65115e-33	9056
BRCA	SLC7A7	iTreg	0.590307	2.90157e-115	7.11839e-113	9056
BRCA	SLC7A7	nTreg	0.130134	5.20412e-06	1.4575e-05	9056
BRCA	SLC7A8	Bcell	-0.313882	2.96582e-29	8.26364e-28	23428
BRCA	SLC7A8	CD4_T	-0.0051136	0.858502	0.880877	23428
BRCA	SLC7A8	CD4_naive	-0.0124924	0.663162	0.922084	23428
BRCA	SLC7A8	CD8_T	-0.104183	0.000270371	0.000614722	23428
BRCA	SLC7A8	CD8_naive	0.374232	8.79055e-42	3.66127e-40	23428
BRCA	SLC7A8	Central_memory	-0.0261391	0.362049	0.431686	23428
BRCA	SLC7A8	Cytotoxic	-0.290448	4.18036e-25	4.35056e-24	23428
BRCA	SLC7A8	DC	-0.144226	4.30991e-07	1.12382e-06	23428
BRCA	SLC7A8	Effector_memory	0.00583742	0.83873	0.870941	23428
BRCA	SLC7A8	Exhausted	-0.268917	1.27169e-21	1.18658e-20	23428
BRCA	SLC7A8	Gamma_delta	0.0821619	0.00411319	0.00738399	23428
BRCA	SLC7A8	InfiltrationScore	-0.241341	1.33436e-17	8.81554e-17	23428
BRCA	SLC7A8	MAIT	0.0240032	0.402611	0.50132	23428
BRCA	SLC7A8	Macrophage	0.093284	0.00111661	0.00218596	23428
BRCA	SLC7A8	Monocyte	-0.040951	0.153201	0.217405	23428
BRCA	SLC7A8	NK	-0.218452	1.26402e-14	4.59826e-14	23428
BRCA	SLC7A8	NKT	-0.0916731	0.0013608	0.00239273	23428
BRCA	SLC7A8	Neutrophil	0.139406	1.03896e-06	3.23042e-06	23428
BRCA	SLC7A8	Tfh	-0.148603	1.88986e-07	5.19802e-07	23428
BRCA	SLC7A8	Th1	-0.278155	4.44227e-23	5.31618e-22	23428
BRCA	SLC7A8	Th17	0.392388	4.1188e-46	1.12732e-44	23428
BRCA	SLC7A8	Th2	-0.145696	3.27606e-07	1.99167e-06	23428
BRCA	SLC7A8	Tr1	0.0448073	0.118065	0.16843	23428
BRCA	SLC7A8	iTreg	-0.181897	1.60449e-10	5.71991e-10	23428
BRCA	SLC7A8	nTreg	-0.0315968	0.27052	0.336907	23428
BRCA	SLC7A9	Bcell	0.0116975	0.683394	0.733062	11136
BRCA	SLC7A9	CD4_T	0.190667	1.95885e-11	5.93915e-11	11136
BRCA	SLC7A9	CD4_naive	0.0247375	0.388368	0.816215	11136
BRCA	SLC7A9	CD8_T	0.0885616	0.00197681	0.00394793	11136
BRCA	SLC7A9	CD8_naive	0.102801	0.000326172	0.000687871	11136
BRCA	SLC7A9	Central_memory	-0.11272	8.0659e-05	0.00018422	11136
BRCA	SLC7A9	Cytotoxic	-0.0378869	0.18638	0.237559	11136
BRCA	SLC7A9	DC	-0.163056	1.0457e-08	3.23287e-08	11136
BRCA	SLC7A9	Effector_memory	0.0831284	0.00369349	0.00694671	11136
BRCA	SLC7A9	Exhausted	-0.0502349	0.0796885	0.109069	11136
BRCA	SLC7A9	Gamma_delta	0.08678	0.00243568	0.00454069	11136
BRCA	SLC7A9	InfiltrationScore	-0.0376759	0.188846	0.238332	11136
BRCA	SLC7A9	MAIT	0.0305807	0.286235	0.382452	11136
BRCA	SLC7A9	Macrophage	-0.131023	4.47981e-06	1.2e-05	11136
BRCA	SLC7A9	Monocyte	-0.091539	0.00138321	0.0032139	11136
BRCA	SLC7A9	NK	0.0332049	0.246873	0.293763	11136
BRCA	SLC7A9	NKT	0.0541615	0.0588016	0.0818738	11136
BRCA	SLC7A9	Neutrophil	-0.0117484	0.682091	0.74163	11136
BRCA	SLC7A9	Tfh	0.0720135	0.0119389	0.0188832	11136
BRCA	SLC7A9	Th1	-0.0458165	0.110002	0.150415	11136
BRCA	SLC7A9	Th17	-0.018687	0.514683	0.571091	11136
BRCA	SLC7A9	Th2	0.0466017	0.104033	0.165954	11136
BRCA	SLC7A9	Tr1	-0.105524	0.000224871	0.000558696	11136
BRCA	SLC7A9	iTreg	-0.0937577	0.00105293	0.00189919	11136
BRCA	SLC7A9	nTreg	-0.0990972	0.000533283	0.00113404	11136
CESC	SLC7A1	Bcell	-0.158664	0.00510959	0.025436	6541
CESC	SLC7A1	CD4_T	-0.132356	0.019742	0.044263	6541
CESC	SLC7A1	CD4_naive	0.00396629	0.94455	0.978017	6541
CESC	SLC7A1	CD8_T	-0.14407	0.0110969	0.0341654	6541
CESC	SLC7A1	CD8_naive	-0.0922131	0.10513	0.175059	6541
CESC	SLC7A1	Central_memory	0.0989581	0.0819344	0.156984	6541
CESC	SLC7A1	Cytotoxic	-0.0117044	0.837376	0.894554	6541
CESC	SLC7A1	DC	-0.0113511	0.842219	0.889628	6541
CESC	SLC7A1	Effector_memory	0.0807739	0.155973	0.376918	6541
CESC	SLC7A1	Exhausted	-0.0609659	0.284586	0.426826	6541
CESC	SLC7A1	Gamma_delta	-0.105534	0.0634823	0.157189	6541
CESC	SLC7A1	InfiltrationScore	-0.119984	0.0347174	0.0721067	6541
CESC	SLC7A1	MAIT	-0.0175602	0.758117	0.871035	6541
CESC	SLC7A1	Macrophage	-0.119392	0.0356286	0.0802415	6541
CESC	SLC7A1	Monocyte	0.137527	0.0153862	0.0867786	6541
CESC	SLC7A1	NK	-0.0651137	0.253028	0.404881	6541
CESC	SLC7A1	NKT	-0.0290624	0.610236	0.768734	6541
CESC	SLC7A1	Neutrophil	0.170854	0.00254229	0.0116201	6541
CESC	SLC7A1	Tfh	-0.136277	0.0163535	0.0542953	6541
CESC	SLC7A1	Th1	-0.0316533	0.578757	0.707291	6541
CESC	SLC7A1	Th17	0.0762709	0.180435	0.306296	6541
CESC	SLC7A1	Th2	-0.104434	0.0663066	0.182963	6541
CESC	SLC7A1	Tr1	-0.00366302	0.948784	0.973641	6541
CESC	SLC7A1	iTreg	0.158305	0.00521215	0.0157968	6541
CESC	SLC7A1	nTreg	0.228535	4.8779e-05	0.00081083	6541
CESC	SLC7A10	Bcell	-0.00600481	0.916138	0.955771	56301
CESC	SLC7A10	CD4_T	0.0605357	0.288004	0.400474	56301
CESC	SLC7A10	CD4_naive	0.0126616	0.824284	0.922757	56301
CESC	SLC7A10	CD8_T	-0.0557088	0.328247	0.475614	56301
CESC	SLC7A10	CD8_naive	0.0356137	0.532163	0.634149	56301
CESC	SLC7A10	Central_memory	-0.11147	0.0499013	0.105361	56301
CESC	SLC7A10	Cytotoxic	-0.0522663	0.359063	0.492569	56301
CESC	SLC7A10	DC	-0.0825081	0.147251	0.232314	56301
CESC	SLC7A10	Effector_memory	-0.215686	0.000129533	0.00179506	56301
CESC	SLC7A10	Exhausted	0.0146441	0.797327	0.869175	56301
CESC	SLC7A10	Gamma_delta	-0.0083443	0.883664	0.934756	56301
CESC	SLC7A10	InfiltrationScore	-0.00621573	0.913204	0.94291	56301
CESC	SLC7A10	MAIT	0.0766177	0.178457	0.385123	56301
CESC	SLC7A10	Macrophage	-0.0193215	0.734725	0.813662	56301
CESC	SLC7A10	Monocyte	0.000340668	0.995234	0.997872	56301
CESC	SLC7A10	NK	0.0470053	0.409527	0.569057	56301
CESC	SLC7A10	NKT	0.0587585	0.302418	0.505978	56301
CESC	SLC7A10	Neutrophil	0.0469721	0.409858	0.569914	56301
CESC	SLC7A10	Tfh	-0.0771299	0.175563	0.323801	56301
CESC	SLC7A10	Th1	-0.0764403	0.179467	0.310316	56301
CESC	SLC7A10	Th17	0.062702	0.271068	0.412084	56301
CESC	SLC7A10	Th2	0.129565	0.0225103	0.0885547	56301
CESC	SLC7A10	Tr1	0.0144271	0.800266	0.888902	56301
CESC	SLC7A10	iTreg	-0.161734	0.00430464	0.0134837	56301
CESC	SLC7A10	nTreg	-0.187568	0.000904601	0.00684678	56301
CESC	SLC7A11	Bcell	-0.173403	0.00218409	0.0133727	23657
CESC	SLC7A11	CD4_T	-0.180648	0.00140263	0.00465919	23657
CESC	SLC7A11	CD4_naive	-0.0335737	0.555926	0.780628	23657
CESC	SLC7A11	CD8_T	-0.21361	0.000150871	0.000970713	23657
CESC	SLC7A11	CD8_naive	-0.0842762	0.138746	0.219121	23657
CESC	SLC7A11	Central_memory	-0.0661962	0.245207	0.36876	23657
CESC	SLC7A11	Cytotoxic	-0.112285	0.04824	0.104231	23657
CESC	SLC7A11	DC	-0.00759855	0.893997	0.927629	23657
CESC	SLC7A11	Effector_memory	0.0663454	0.244142	0.492828	23657
CESC	SLC7A11	Exhausted	0.000865479	0.987891	0.991735	23657
CESC	SLC7A11	Gamma_delta	-0.145486	0.0103216	0.0399152	23657
CESC	SLC7A11	InfiltrationScore	-0.100152	0.0782951	0.140924	23657
CESC	SLC7A11	MAIT	0.00258258	0.963878	0.981199	23657
CESC	SLC7A11	Macrophage	-0.0808853	0.155401	0.259093	23657
CESC	SLC7A11	Monocyte	0.153296	0.00684774	0.0501684	23657
CESC	SLC7A11	NK	-0.00423505	0.9408	0.966229	23657
CESC	SLC7A11	NKT	0.0894407	0.116054	0.273574	23657
CESC	SLC7A11	Neutrophil	0.221107	8.6381e-05	0.000634129	23657
CESC	SLC7A11	Tfh	-0.217823	0.000110542	0.000838011	23657
CESC	SLC7A11	Th1	-0.0406356	0.475927	0.620832	23657
CESC	SLC7A11	Th17	0.127146	0.025176	0.06844	23657
CESC	SLC7A11	Th2	-0.0888757	0.118385	0.267557	23657
CESC	SLC7A11	Tr1	-0.121038	0.0331454	0.110119	23657
CESC	SLC7A11	iTreg	0.0485708	0.394089	0.520378	23657
CESC	SLC7A11	nTreg	0.20535	0.000272827	0.00285192	23657
CESC	SLC7A13	Bcell	0.0250973	0.659815	0.791596	157724
CESC	SLC7A13	CD4_T	0.0358648	0.529272	0.637697	157724
CESC	SLC7A13	CD4_naive	-0.0226795	0.690813	0.856694	157724
CESC	SLC7A13	CD8_T	0.0372455	0.51353	0.651094	157724
CESC	SLC7A13	CD8_naive	0.0522639	0.359085	0.47031	157724
CESC	SLC7A13	Central_memory	-0.0173935	0.760343	0.838596	157724
CESC	SLC7A13	Cytotoxic	-0.0147404	0.796023	0.865301	157724
CESC	SLC7A13	DC	-0.0366958	0.519768	0.625492	157724
CESC	SLC7A13	Effector_memory	0.0366083	0.520765	0.742883	157724
CESC	SLC7A13	Exhausted	0.0307848	0.589224	0.707628	157724
CESC	SLC7A13	Gamma_delta	0.0501569	0.37881	0.553616	157724
CESC	SLC7A13	InfiltrationScore	-0.0087848	0.87757	0.918667	157724
CESC	SLC7A13	MAIT	0.0975211	0.0864944	0.248189	157724
CESC	SLC7A13	Macrophage	-0.00217623	0.969559	0.980195	157724
CESC	SLC7A13	Monocyte	-0.0383203	0.501444	0.712729	157724
CESC	SLC7A13	NK	-0.0337044	0.554388	0.69552	157724
CESC	SLC7A13	NKT	-0.0283262	0.619317	0.774951	157724
CESC	SLC7A13	Neutrophil	-0.032716	0.566069	0.705672	157724
CESC	SLC7A13	Tfh	0.0444913	0.435054	0.602231	157724
CESC	SLC7A13	Th1	0.0456166	0.423517	0.572564	157724
CESC	SLC7A13	Th17	0.0132606	0.816115	0.883252	157724
CESC	SLC7A13	Th2	-0.0703656	0.216666	0.399619	157724
CESC	SLC7A13	Tr1	-0.0387839	0.496278	0.676118	157724
CESC	SLC7A13	iTreg	-0.0732065	0.198635	0.307557	157724
CESC	SLC7A13	nTreg	-0.0766351	0.178357	0.328932	157724
CESC	SLC7A14	Bcell	0.0654509	0.250573	0.430066	57709
CESC	SLC7A14	CD4_T	0.114843	0.0433276	0.0852275	57709
CESC	SLC7A14	CD4_naive	-0.0049023	0.931494	0.973872	57709
CESC	SLC7A14	CD8_T	-0.0103194	0.856396	0.908604	57709
CESC	SLC7A14	CD8_naive	0.0309473	0.587259	0.682448	57709
CESC	SLC7A14	Central_memory	-0.047423	0.405373	0.537193	57709
CESC	SLC7A14	Cytotoxic	-0.00964429	0.8657	0.913193	57709
CESC	SLC7A14	DC	-0.0521631	0.360013	0.472605	57709
CESC	SLC7A14	Effector_memory	-0.0771324	0.175549	0.404144	57709
CESC	SLC7A14	Exhausted	0.0208031	0.715234	0.807978	57709
CESC	SLC7A14	Gamma_delta	0.0697191	0.220929	0.383	57709
CESC	SLC7A14	InfiltrationScore	-0.00170188	0.976192	0.984512	57709
CESC	SLC7A14	MAIT	0.0760973	0.181433	0.389199	57709
CESC	SLC7A14	Macrophage	-0.016148	0.777035	0.845166	57709
CESC	SLC7A14	Monocyte	0.00757977	0.894258	0.95195	57709
CESC	SLC7A14	NK	0.0136511	0.810801	0.882612	57709
CESC	SLC7A14	NKT	0.108071	0.057346	0.170973	57709
CESC	SLC7A14	Neutrophil	-0.0701754	0.217914	0.37049	57709
CESC	SLC7A14	Tfh	-0.0119871	0.833505	0.90305	57709
CESC	SLC7A14	Th1	-0.00913407	0.872743	0.922517	57709
CESC	SLC7A14	Th17	0.0183577	0.747497	0.83488	57709
CESC	SLC7A14	Th2	0.0718066	0.207378	0.388618	57709
CESC	SLC7A14	Tr1	0.0246663	0.665301	0.802269	57709
CESC	SLC7A14	iTreg	-0.115463	0.0422014	0.0892003	57709
CESC	SLC7A14	nTreg	-0.158806	0.00506946	0.0244569	57709
CESC	SLC7A2	Bcell	-0.0539315	0.343937	0.528198	6542
CESC	SLC7A2	CD4_T	0.297284	9.59923e-08	9.52161e-07	6542
CESC	SLC7A2	CD4_naive	0.0237035	0.677619	0.853774	6542
CESC	SLC7A2	CD8_T	-0.0123305	0.828807	0.890147	6542
CESC	SLC7A2	CD8_naive	-0.0121192	0.831696	0.878529	6542
CESC	SLC7A2	Central_memory	0.144914	0.0106289	0.0292925	6542
CESC	SLC7A2	Cytotoxic	-0.00244774	0.965763	0.977692	6542
CESC	SLC7A2	DC	-0.342557	5.8132e-10	1.18257e-08	6542
CESC	SLC7A2	Effector_memory	-0.192317	0.000663488	0.00697936	6542
CESC	SLC7A2	Exhausted	-0.0125932	0.825218	0.887341	6542
CESC	SLC7A2	Gamma_delta	0.0875069	0.124185	0.25384	6542
CESC	SLC7A2	InfiltrationScore	-0.0823488	0.148037	0.236256	6542
CESC	SLC7A2	MAIT	-0.101332	0.0748293	0.225628	6542
CESC	SLC7A2	Macrophage	-0.170913	0.00253339	0.00903141	6542
CESC	SLC7A2	Monocyte	0.00200534	0.971948	0.987111	6542
CESC	SLC7A2	NK	0.189673	0.000789172	0.00433784	6542
CESC	SLC7A2	NKT	0.0538751	0.344443	0.547696	6542
CESC	SLC7A2	Neutrophil	-0.0818601	0.150466	0.284608	6542
CESC	SLC7A2	Tfh	0.0832476	0.143647	0.280081	6542
CESC	SLC7A2	Th1	-0.0547848	0.336345	0.486151	6542
CESC	SLC7A2	Th17	0.205088	0.000277898	0.0018395	6542
CESC	SLC7A2	Th2	0.0334589	0.557278	0.725079	6542
CESC	SLC7A2	Tr1	0.0286858	0.614874	0.767413	6542
CESC	SLC7A2	iTreg	0.0172881	0.761752	0.837701	6542
CESC	SLC7A2	nTreg	0.103784	0.0680223	0.165631	6542
CESC	SLC7A3	Bcell	0.160047	0.00473163	0.0241005	84889
CESC	SLC7A3	CD4_T	0.496656	1.03043e-20	1.27984e-18	84889
CESC	SLC7A3	CD4_naive	-0.000470245	0.993421	0.997843	84889
CESC	SLC7A3	CD8_T	0.10491	0.065072	0.14066	84889
CESC	SLC7A3	CD8_naive	0.323822	5.33259e-09	9.92884e-08	84889
CESC	SLC7A3	Central_memory	0.279412	5.74436e-07	6.62457e-06	84889
CESC	SLC7A3	Cytotoxic	0.00642476	0.910297	0.942	84889
CESC	SLC7A3	DC	-0.134374	0.0179289	0.0404108	84889
CESC	SLC7A3	Effector_memory	-0.211554	0.000175217	0.00233122	84889
CESC	SLC7A3	Exhausted	-0.141313	0.0127553	0.0392955	84889
CESC	SLC7A3	Gamma_delta	0.0511805	0.369146	0.544705	84889
CESC	SLC7A3	InfiltrationScore	0.0536233	0.346705	0.462605	84889
CESC	SLC7A3	MAIT	0.069138	0.22481	0.442605	84889
CESC	SLC7A3	Macrophage	-0.018201	0.74958	0.825258	84889
CESC	SLC7A3	Monocyte	-0.0260167	0.648176	0.817227	84889
CESC	SLC7A3	NK	0.0417104	0.464327	0.618351	84889
CESC	SLC7A3	NKT	0.00989881	0.86219	0.928495	84889
CESC	SLC7A3	Neutrophil	-0.290946	1.83631e-07	2.33444e-06	84889
CESC	SLC7A3	Tfh	0.255652	5.13919e-06	5.5461e-05	84889
CESC	SLC7A3	Th1	-0.174364	0.00206147	0.0102013	84889
CESC	SLC7A3	Th17	0.0240493	0.673184	0.778987	84889
CESC	SLC7A3	Th2	0.140753	0.0131173	0.0614879	84889
CESC	SLC7A3	Tr1	0.26209	2.89757e-06	4.8366e-05	84889
CESC	SLC7A3	iTreg	-0.0664395	0.243472	0.361261	84889
CESC	SLC7A3	nTreg	-0.236549	2.5772e-05	0.000507048	84889
CESC	SLC7A4	Bcell	-0.11312	0.0465873	0.131008	6545
CESC	SLC7A4	CD4_T	0.0411602	0.470246	0.584141	6545
CESC	SLC7A4	CD4_naive	0.0314804	0.580834	0.793315	6545
CESC	SLC7A4	CD8_T	-0.0949121	0.0952926	0.188913	6545
CESC	SLC7A4	CD8_naive	-0.0975342	0.0864518	0.149174	6545
CESC	SLC7A4	Central_memory	-0.0605645	0.287775	0.416615	6545
CESC	SLC7A4	Cytotoxic	-0.0450912	0.428881	0.561095	6545
CESC	SLC7A4	DC	-0.128566	0.0235805	0.050785	6545
CESC	SLC7A4	Effector_memory	-0.0834578	0.142635	0.358056	6545
CESC	SLC7A4	Exhausted	-0.0184677	0.746036	0.831437	6545
CESC	SLC7A4	Gamma_delta	-0.0755769	0.184445	0.338505	6545
CESC	SLC7A4	InfiltrationScore	-0.0777011	0.172377	0.267376	6545
CESC	SLC7A4	MAIT	0.0992818	0.0809344	0.237937	6545
CESC	SLC7A4	Macrophage	-0.13651	0.0161696	0.0422505	6545
CESC	SLC7A4	Monocyte	0.0105075	0.853808	0.932865	6545
CESC	SLC7A4	NK	0.15607	0.00589282	0.0224369	6545
CESC	SLC7A4	NKT	0.155737	0.00600086	0.0366693	6545
CESC	SLC7A4	Neutrophil	0.0607435	0.286349	0.445509	6545
CESC	SLC7A4	Tfh	-0.107036	0.0597869	0.147291	6545
CESC	SLC7A4	Th1	-0.0920045	0.105923	0.209652	6545
CESC	SLC7A4	Th17	0.204481	0.000289982	0.00190373	6545
CESC	SLC7A4	Th2	0.0926557	0.103464	0.246512	6545
CESC	SLC7A4	Tr1	-0.0712752	0.21077	0.395493	6545
CESC	SLC7A4	iTreg	-0.112317	0.0481763	0.0994203	6545
CESC	SLC7A4	nTreg	-0.0129867	0.819849	0.892072	6545
CESC	SLC7A5	Bcell	-0.217486	0.000113351	0.00134044	8140
CESC	SLC7A5	CD4_T	-0.322599	6.13112e-09	8.02907e-08	8140
CESC	SLC7A5	CD4_naive	-0.0172363	0.762445	0.89381	8140
CESC	SLC7A5	CD8_T	-0.0846391	0.137048	0.250713	8140
CESC	SLC7A5	CD8_naive	-0.375194	8.4664e-12	3.98359e-10	8140
CESC	SLC7A5	Central_memory	-0.160633	0.00457906	0.0144224	8140
CESC	SLC7A5	Cytotoxic	0.0644075	0.258222	0.384466	8140
CESC	SLC7A5	DC	0.0913551	0.108421	0.180343	8140
CESC	SLC7A5	Effector_memory	-0.0057905	0.919121	0.963199	8140
CESC	SLC7A5	Exhausted	0.184138	0.00112642	0.00573592	8140
CESC	SLC7A5	Gamma_delta	-0.00454079	0.936534	0.965803	8140
CESC	SLC7A5	InfiltrationScore	0.0395903	0.487359	0.598815	8140
CESC	SLC7A5	MAIT	-0.0391041	0.492726	0.693584	8140
CESC	SLC7A5	Macrophage	0.101131	0.0754106	0.146688	8140
CESC	SLC7A5	Monocyte	0.0754785	0.185019	0.409999	8140
CESC	SLC7A5	NK	0.148021	0.00905323	0.0315684	8140
CESC	SLC7A5	NKT	0.079587	0.162164	0.341059	8140
CESC	SLC7A5	Neutrophil	0.160302	0.00466465	0.019095	8140
CESC	SLC7A5	Tfh	-0.210606	0.000187636	0.00132558	8140
CESC	SLC7A5	Th1	0.221298	8.5141e-05	0.000784596	8140
CESC	SLC7A5	Th17	0.0122751	0.829564	0.891837	8140
CESC	SLC7A5	Th2	0.0335495	0.55621	0.724359	8140
CESC	SLC7A5	Tr1	-0.141441	0.0126739	0.0546913	8140
CESC	SLC7A5	iTreg	0.148237	0.00895176	0.0248381	8140
CESC	SLC7A5	nTreg	0.156798	0.00566281	0.0265591	8140
CESC	SLC7A6	Bcell	-0.0763723	0.179855	0.342298	9057
CESC	SLC7A6	CD4_T	0.100905	0.076069	0.136084	9057
CESC	SLC7A6	CD4_naive	0.116311	0.040702	0.190079	9057
CESC	SLC7A6	CD8_T	-0.145912	0.0100983	0.0316775	9057
CESC	SLC7A6	CD8_naive	-0.0473213	0.406382	0.516751	9057
CESC	SLC7A6	Central_memory	0.11805	0.0377681	0.0838156	9057
CESC	SLC7A6	Cytotoxic	-0.025442	0.655442	0.759186	9057
CESC	SLC7A6	DC	-0.0178818	0.753829	0.824364	9057
CESC	SLC7A6	Effector_memory	-0.130993	0.021055	0.0998762	9057
CESC	SLC7A6	Exhausted	0.00231473	0.967622	0.979594	9057
CESC	SLC7A6	Gamma_delta	-0.104652	0.065738	0.161138	9057
CESC	SLC7A6	InfiltrationScore	0.0161529	0.776969	0.841295	9057
CESC	SLC7A6	MAIT	-0.0724824	0.203123	0.417629	9057
CESC	SLC7A6	Macrophage	0.0376271	0.509221	0.630125	9057
CESC	SLC7A6	Monocyte	0.0364674	0.522372	0.728139	9057
CESC	SLC7A6	NK	0.0304649	0.593102	0.727043	9057
CESC	SLC7A6	NKT	0.23213	3.6742e-05	0.000979644	9057
CESC	SLC7A6	Neutrophil	0.0164326	0.773212	0.860334	9057
CESC	SLC7A6	Tfh	-0.0927636	0.103061	0.21969	9057
CESC	SLC7A6	Th1	0.00864359	0.879523	0.926455	9057
CESC	SLC7A6	Th17	-0.00237486	0.966782	0.97907	9057
CESC	SLC7A6	Th2	0.0557735	0.327684	0.521859	9057
CESC	SLC7A6	Tr1	0.150524	0.00793829	0.0385822	9057
CESC	SLC7A6	iTreg	0.133652	0.01856	0.0454669	9057
CESC	SLC7A6	nTreg	0.042388	0.457096	0.621679	9057
CESC	SLC7A7	Bcell	0.192947	0.000636401	0.00513564	9056
CESC	SLC7A7	CD4_T	0.18993	0.000776031	0.0027981	9056
CESC	SLC7A7	CD4_naive	-0.240159	1.9195e-05	0.000606371	9056
CESC	SLC7A7	CD8_T	0.414562	2.63657e-14	8.1113e-13	9056
CESC	SLC7A7	CD8_naive	-0.319275	8.9303e-09	1.53287e-07	9056
CESC	SLC7A7	Central_memory	0.275492	8.36716e-07	9.1933e-06	9056
CESC	SLC7A7	Cytotoxic	0.517383	1.26836e-22	5.05249e-21	9056
CESC	SLC7A7	DC	0.354325	1.33694e-10	3.3211e-09	9056
CESC	SLC7A7	Effector_memory	-0.261187	3.14282e-06	8.3796e-05	9056
CESC	SLC7A7	Exhausted	0.505519	1.63044e-21	1.24919e-19	9056
CESC	SLC7A7	Gamma_delta	0.207102	0.000241066	0.0021617	9056
CESC	SLC7A7	InfiltrationScore	0.680279	1.84688e-43	2.69577e-41	9056
CESC	SLC7A7	MAIT	-0.17006	0.00266427	0.0236894	9056
CESC	SLC7A7	Macrophage	0.616386	7.95876e-34	1.7299e-31	9056
CESC	SLC7A7	Monocyte	0.00883933	0.876816	0.945024	9056
CESC	SLC7A7	NK	0.28433	3.55435e-07	6.19672e-06	9056
CESC	SLC7A7	NKT	0.0783874	0.168606	0.34939	9056
CESC	SLC7A7	Neutrophil	-0.540093	7.16008e-25	3.10586e-23	9056
CESC	SLC7A7	Tfh	0.41914	1.28079e-14	4.07184e-13	9056
CESC	SLC7A7	Th1	0.417757	1.59481e-14	6.60276e-13	9056
CESC	SLC7A7	Th17	-0.412039	3.90679e-14	2.22575e-12	9056
CESC	SLC7A7	Th2	-0.0352285	0.53661	0.709741	9056
CESC	SLC7A7	Tr1	0.336706	1.18033e-09	3.56542e-08	9056
CESC	SLC7A7	iTreg	0.340857	7.1524e-10	1.70067e-08	9056
CESC	SLC7A7	nTreg	-0.0690649	0.225302	0.386694	9056
CESC	SLC7A8	Bcell	-0.035845	0.5295	0.693413	23428
CESC	SLC7A8	CD4_T	0.0792178	0.164127	0.256009	23428
CESC	SLC7A8	CD4_naive	-0.0254088	0.655863	0.840562	23428
CESC	SLC7A8	CD8_T	-0.085819	0.131637	0.242724	23428
CESC	SLC7A8	CD8_naive	0.124101	0.0289152	0.0599872	23428
CESC	SLC7A8	Central_memory	0.0400591	0.482214	0.609311	23428
CESC	SLC7A8	Cytotoxic	-0.0840379	0.13987	0.240445	23428
CESC	SLC7A8	DC	0.0300415	0.59825	0.695334	23428
CESC	SLC7A8	Effector_memory	0.00194323	0.972817	0.987111	23428
CESC	SLC7A8	Exhausted	-0.0777562	0.172072	0.291822	23428
CESC	SLC7A8	Gamma_delta	-0.0908454	0.110413	0.233396	23428
CESC	SLC7A8	InfiltrationScore	-0.11993	0.0347993	0.0722468	23428
CESC	SLC7A8	MAIT	0.210344	0.000191219	0.00363826	23428
CESC	SLC7A8	Macrophage	-0.141562	0.0125968	0.0343909	23428
CESC	SLC7A8	Monocyte	-0.0930206	0.102107	0.289169	23428
CESC	SLC7A8	NK	0.0259843	0.648584	0.769992	23428
CESC	SLC7A8	NKT	0.120167	0.0344395	0.121848	23428
CESC	SLC7A8	Neutrophil	-0.0213485	0.708104	0.814915	23428
CESC	SLC7A8	Tfh	-0.07805	0.170452	0.316984	23428
CESC	SLC7A8	Th1	-0.0665321	0.242814	0.384812	23428
CESC	SLC7A8	Th17	-0.0262012	0.64585	0.758326	23428
CESC	SLC7A8	Th2	0.188773	0.000836748	0.009734	23428
CESC	SLC7A8	Tr1	-0.0280296	0.622992	0.773034	23428
CESC	SLC7A8	iTreg	0.0275996	0.628336	0.732771	23428
CESC	SLC7A8	nTreg	-0.171191	0.00249206	0.014495	23428
CESC	SLC7A9	Bcell	0.198501	0.000438269	0.00385065	11136
CESC	SLC7A9	CD4_T	0.256703	4.68511e-06	3.0886e-05	11136
CESC	SLC7A9	CD4_naive	-0.0277241	0.626787	0.823211	11136
CESC	SLC7A9	CD8_T	0.118437	0.0371411	0.0903101	11136
CESC	SLC7A9	CD8_naive	0.00842812	0.882504	0.916845	11136
CESC	SLC7A9	Central_memory	-0.0150551	0.791767	0.861564	11136
CESC	SLC7A9	Cytotoxic	0.0122089	0.83047	0.889735	11136
CESC	SLC7A9	DC	-0.234973	2.9269e-05	0.000157762	11136
CESC	SLC7A9	Effector_memory	-0.0195943	0.731122	0.872411	11136
CESC	SLC7A9	Exhausted	0.0454647	0.425063	0.566553	11136
CESC	SLC7A9	Gamma_delta	0.136403	0.0162537	0.0563789	11136
CESC	SLC7A9	InfiltrationScore	-0.0801247	0.159337	0.250807	11136
CESC	SLC7A9	MAIT	-0.0387501	0.496653	0.696121	11136
CESC	SLC7A9	Macrophage	-0.170255	0.00263388	0.00931052	11136
CESC	SLC7A9	Monocyte	-0.196059	0.000517009	0.00799585	11136
CESC	SLC7A9	NK	0.107487	0.0587133	0.136348	11136
CESC	SLC7A9	NKT	0.0086791	0.879032	0.93666	11136
CESC	SLC7A9	Neutrophil	-0.0644488	0.257916	0.415618	11136
CESC	SLC7A9	Tfh	0.0837469	0.141252	0.276706	11136
CESC	SLC7A9	Th1	0.0249541	0.661636	0.771843	11136
CESC	SLC7A9	Th17	0.00417221	0.941677	0.96375	11136
CESC	SLC7A9	Th2	0.211524	0.000175601	0.00331587	11136
CESC	SLC7A9	Tr1	-0.0407229	0.474979	0.657449	11136
CESC	SLC7A9	iTreg	-0.190213	0.000761851	0.0031028	11136
CESC	SLC7A9	nTreg	-0.235697	2.7612e-05	0.000532961	11136
CHOL	SLC7A1	Bcell	0.196626	0.195468	0.322331	6541
CHOL	SLC7A1	CD4_T	0.201015	0.185481	0.442437	6541
CHOL	SLC7A1	CD4_naive	0.323939	0.0299454	0.493267	6541
CHOL	SLC7A1	CD8_T	-0.206958	0.172546	0.689477	6541
CHOL	SLC7A1	CD8_naive	0.396241	0.00704856	0.0343822	6541
CHOL	SLC7A1	Central_memory	0.0970266	0.526043	0.876018	6541
CHOL	SLC7A1	Cytotoxic	-0.169401	0.265939	0.716902	6541
CHOL	SLC7A1	DC	0.280708	0.0617895	0.279944	6541
CHOL	SLC7A1	Effector_memory	0.38591	0.00883944	0.0671152	6541
CHOL	SLC7A1	Exhausted	-0.132867	0.384253	0.960737	6541
CHOL	SLC7A1	Gamma_delta	-0.314592	0.0353153	0.41453	6541
CHOL	SLC7A1	InfiltrationScore	-0.415127	0.0045742	0.0337851	6541
CHOL	SLC7A1	MAIT	-0.388717	0.00831785	0.0864349	6541
CHOL	SLC7A1	Macrophage	-0.229996	0.128535	0.241425	6541
CHOL	SLC7A1	Monocyte	-0.371508	0.0119823	0.0511887	6541
CHOL	SLC7A1	NK	-0.532038	0.000168954	0.00943053	6541
CHOL	SLC7A1	NKT	0.299915	0.0453257	0.376801	6541
CHOL	SLC7A1	Neutrophil	-0.0373006	0.807801	0.965284	6541
CHOL	SLC7A1	Tfh	-0.392929	0.00758487	0.0562986	6541
CHOL	SLC7A1	Th1	-0.243494	0.107004	0.388755	6541
CHOL	SLC7A1	Th17	-0.232763	0.123876	0.222532	6541
CHOL	SLC7A1	Th2	0.264044	0.0796585	0.756138	6541
CHOL	SLC7A1	Tr1	0.341311	0.0217598	0.104447	6541
CHOL	SLC7A1	iTreg	0.221659	0.143368	0.529058	6541
CHOL	SLC7A1	nTreg	0.384081	0.00919433	0.0356673	6541
CHOL	SLC7A10	Bcell	0.170321	0.263312	0.397778	56301
CHOL	SLC7A10	CD4_T	-0.209525	0.167165	0.420395	56301
CHOL	SLC7A10	CD4_naive	-0.0819734	0.592427	0.878972	56301
CHOL	SLC7A10	CD8_T	0.251417	0.0957184	0.58142	56301
CHOL	SLC7A10	CD8_naive	-0.0611748	0.689747	0.781289	56301
CHOL	SLC7A10	Central_memory	-0.223285	0.14038	0.574157	56301
CHOL	SLC7A10	Cytotoxic	0.0657082	0.668037	0.917368	56301
CHOL	SLC7A10	DC	-0.102594	0.502458	0.744842	56301
CHOL	SLC7A10	Effector_memory	0.0458564	0.764852	0.870755	56301
CHOL	SLC7A10	Exhausted	0.100855	0.509766	0.962598	56301
CHOL	SLC7A10	Gamma_delta	0.0924197	0.545964	0.828412	56301
CHOL	SLC7A10	InfiltrationScore	0.190468	0.210112	0.375556	56301
CHOL	SLC7A10	MAIT	-0.147384	0.333968	0.525531	56301
CHOL	SLC7A10	Macrophage	-0.0933096	0.542088	0.666513	56301
CHOL	SLC7A10	Monocyte	-0.017457	0.909382	0.939387	56301
CHOL	SLC7A10	NK	0.320964	0.0315758	0.126938	56301
CHOL	SLC7A10	NKT	-0.0845701	0.580715	0.832947	56301
CHOL	SLC7A10	Neutrophil	0.0793301	0.604455	0.909686	56301
CHOL	SLC7A10	Tfh	0.050564	0.741506	0.85072	56301
CHOL	SLC7A10	Th1	-0.0391543	0.798444	0.905327	56301
CHOL	SLC7A10	Th17	-0.191729	0.207053	0.323754	56301
CHOL	SLC7A10	Th2	0.0313306	0.838113	0.982445	56301
CHOL	SLC7A10	Tr1	-0.0378544	0.805003	0.886866	56301
CHOL	SLC7A10	iTreg	-0.101231	0.50818	0.809295	56301
CHOL	SLC7A10	nTreg	0.00467103	0.975706	0.984068	56301
CHOL	SLC7A11	Bcell	0.301199	0.0443668	0.117303	23657
CHOL	SLC7A11	CD4_T	0.186845	0.219079	0.479274	23657
CHOL	SLC7A11	CD4_naive	0.0846371	0.580414	0.873977	23657
CHOL	SLC7A11	CD8_T	-0.0827568	0.588883	0.913056	23657
CHOL	SLC7A11	CD8_naive	0.36857	0.0127291	0.0481929	23657
CHOL	SLC7A11	Central_memory	0.143773	0.346078	0.771688	23657
CHOL	SLC7A11	Cytotoxic	-0.0437504	0.775365	0.951	23657
CHOL	SLC7A11	DC	0.313383	0.0360639	0.221808	23657
CHOL	SLC7A11	Effector_memory	0.44709	0.00207671	0.0321988	23657
CHOL	SLC7A11	Exhausted	-0.0811966	0.59595	0.972464	23657
CHOL	SLC7A11	Gamma_delta	-0.252455	0.0943104	0.501483	23657
CHOL	SLC7A11	InfiltrationScore	-0.236651	0.117547	0.25476	23657
CHOL	SLC7A11	MAIT	-0.122191	0.423932	0.607359	23657
CHOL	SLC7A11	Macrophage	-0.18961	0.212212	0.34577	23657
CHOL	SLC7A11	Monocyte	-0.42956	0.00323225	0.02424	23657
CHOL	SLC7A11	NK	-0.244243	0.105895	0.260518	23657
CHOL	SLC7A11	NKT	0.156827	0.303571	0.660573	23657
CHOL	SLC7A11	Neutrophil	-0.165876	0.276162	0.726848	23657
CHOL	SLC7A11	Tfh	-0.283038	0.0595681	0.188426	23657
CHOL	SLC7A11	Th1	-0.131893	0.387781	0.661806	23657
CHOL	SLC7A11	Th17	-0.407418	0.00547316	0.0266852	23657
CHOL	SLC7A11	Th2	0.243089	0.107607	0.768625	23657
CHOL	SLC7A11	Tr1	0.317643	0.0334818	0.134009	23657
CHOL	SLC7A11	iTreg	0.224508	0.138164	0.523298	23657
CHOL	SLC7A11	nTreg	0.559362	6.4856e-05	0.00237716	23657
CHOL	SLC7A13	Bcell	0.0663641	0.664917	0.763888	157724
CHOL	SLC7A13	CD4_T	-0.0733846	0.631887	0.806622	157724
CHOL	SLC7A13	CD4_naive	-0.0780102	0.6105	0.882628	157724
CHOL	SLC7A13	CD8_T	-0.0544273	0.722516	0.947206	157724
CHOL	SLC7A13	CD8_naive	0.17463	0.251246	0.3771	157724
CHOL	SLC7A13	Central_memory	-0.107598	0.481728	0.857654	157724
CHOL	SLC7A13	Cytotoxic	-0.00631265	0.967172	0.993724	157724
CHOL	SLC7A13	DC	0.0834364	0.585816	0.799979	157724
CHOL	SLC7A13	Effector_memory	0.457497	0.00157927	0.0280479	157724
CHOL	SLC7A13	Exhausted	0.0539484	0.724861	0.980451	157724
CHOL	SLC7A13	Gamma_delta	0.0641627	0.675409	0.886925	157724
CHOL	SLC7A13	InfiltrationScore	-0.179431	0.238244	0.406602	157724
CHOL	SLC7A13	MAIT	0.0852432	0.577697	0.731762	157724
CHOL	SLC7A13	Macrophage	-0.245322	0.104314	0.207819	157724
CHOL	SLC7A13	Monocyte	-0.0679039	0.657616	0.755228	157724
CHOL	SLC7A13	NK	0.0550414	0.719512	0.832478	157724
CHOL	SLC7A13	NKT	0.32374	0.0300524	0.338388	157724
CHOL	SLC7A13	Neutrophil	0.121735	0.425676	0.828472	157724
CHOL	SLC7A13	Tfh	-0.229044	0.130169	0.299455	157724
CHOL	SLC7A13	Th1	-0.00207828	0.98919	0.995662	157724
CHOL	SLC7A13	Th17	-0.229696	0.129049	0.228999	157724
CHOL	SLC7A13	Th2	-0.00323363	0.983181	0.999474	157724
CHOL	SLC7A13	Tr1	-0.0814199	0.594937	0.740718	157724
CHOL	SLC7A13	iTreg	-0.0263935	0.863358	0.96045	157724
CHOL	SLC7A13	nTreg	0.19837	0.191454	0.310009	157724
CHOL	SLC7A14	Bcell	-0.119993	0.432376	0.565125	57709
CHOL	SLC7A14	CD4_T	-0.106939	0.484433	0.707494	57709
CHOL	SLC7A14	CD4_naive	-0.178372	0.241071	0.714417	57709
CHOL	SLC7A14	CD8_T	0.0539461	0.724872	0.94767	57709
CHOL	SLC7A14	CD8_naive	-0.176898	0.245045	0.370476	57709
CHOL	SLC7A14	Central_memory	0.0937988	0.539963	0.879121	57709
CHOL	SLC7A14	Cytotoxic	0.0422385	0.782937	0.953603	57709
CHOL	SLC7A14	DC	-0.188447	0.215081	0.501591	57709
CHOL	SLC7A14	Effector_memory	-0.221044	0.14451	0.329806	57709
CHOL	SLC7A14	Exhausted	-0.398917	0.0066393	0.619399	57709
CHOL	SLC7A14	Gamma_delta	0.0510295	0.73921	0.912227	57709
CHOL	SLC7A14	InfiltrationScore	0.126598	0.407281	0.577705	57709
CHOL	SLC7A14	MAIT	0.34245	0.0212961	0.128013	57709
CHOL	SLC7A14	Macrophage	0.0951237	0.534228	0.659214	57709
CHOL	SLC7A14	Monocyte	0.251625	0.0954346	0.195554	57709
CHOL	SLC7A14	NK	0.207085	0.172277	0.350008	57709
CHOL	SLC7A14	NKT	-0.315718	0.0346292	0.3493	57709
CHOL	SLC7A14	Neutrophil	-0.0281178	0.854525	0.973978	57709
CHOL	SLC7A14	Tfh	0.156821	0.303589	0.501171	57709
CHOL	SLC7A14	Th1	0.00515207	0.973205	0.988762	57709
CHOL	SLC7A14	Th17	0.22435	0.138447	0.241902	57709
CHOL	SLC7A14	Th2	0.126693	0.406925	0.896991	57709
CHOL	SLC7A14	Tr1	-0.20497	0.176799	0.358776	57709
CHOL	SLC7A14	iTreg	-0.0674894	0.659578	0.886232	57709
CHOL	SLC7A14	nTreg	-0.197633	0.193143	0.312096	57709
CHOL	SLC7A2	Bcell	-0.423564	0.00374066	0.0275557	6542
CHOL	SLC7A2	CD4_T	-0.113557	0.457642	0.688631	6542
CHOL	SLC7A2	CD4_naive	0.136796	0.370224	0.781744	6542
CHOL	SLC7A2	CD8_T	0.0276735	0.8568	0.976628	6542
CHOL	SLC7A2	CD8_naive	-0.275845	0.0666362	0.145388	6542
CHOL	SLC7A2	Central_memory	0.17138	0.260311	0.710654	6542
CHOL	SLC7A2	Cytotoxic	-0.0188443	0.902214	0.982032	6542
CHOL	SLC7A2	DC	-0.203103	0.18086	0.459883	6542
CHOL	SLC7A2	Effector_memory	-0.485785	0.000717427	0.0190081	6542
CHOL	SLC7A2	Exhausted	-0.00926615	0.951828	0.997621	6542
CHOL	SLC7A2	Gamma_delta	0.0247089	0.872005	0.961587	6542
CHOL	SLC7A2	InfiltrationScore	0.354251	0.0169628	0.0741685	6542
CHOL	SLC7A2	MAIT	0.34166	0.021617	0.129028	6542
CHOL	SLC7A2	Macrophage	0.485094	0.000731981	0.00743348	6542
CHOL	SLC7A2	Monocyte	0.338231	0.0230555	0.0761862	6542
CHOL	SLC7A2	NK	0.220063	0.146346	0.316159	6542
CHOL	SLC7A2	NKT	-0.00511031	0.973422	0.990133	6542
CHOL	SLC7A2	Neutrophil	0.0351259	0.818813	0.966611	6542
CHOL	SLC7A2	Tfh	0.395634	0.00714432	0.0541394	6542
CHOL	SLC7A2	Th1	0.184268	0.225616	0.524343	6542
CHOL	SLC7A2	Th17	0.444049	0.00224611	0.0155053	6542
CHOL	SLC7A2	Th2	-0.0946262	0.536378	0.936015	6542
CHOL	SLC7A2	Tr1	-0.278877	0.0635803	0.197191	6542
CHOL	SLC7A2	iTreg	-0.209867	0.166456	0.554646	6542
CHOL	SLC7A2	nTreg	-0.571551	4.1157e-05	0.0018569	6542
CHOL	SLC7A3	Bcell	0.216198	0.153747	0.273183	84889
CHOL	SLC7A3	CD4_T	0.316661	0.0340627	0.196704	84889
CHOL	SLC7A3	CD4_naive	0.0644146	0.674205	0.905491	84889
CHOL	SLC7A3	CD8_T	0.0427674	0.780286	0.95991	84889
CHOL	SLC7A3	CD8_naive	0.390776	0.00795233	0.0368493	84889
CHOL	SLC7A3	Central_memory	0.0521574	0.733655	0.944667	84889
CHOL	SLC7A3	Cytotoxic	0.0144479	0.924953	0.988484	84889
CHOL	SLC7A3	DC	-0.0123054	0.936056	0.976181	84889
CHOL	SLC7A3	Effector_memory	-0.00430893	0.977589	0.988518	84889
CHOL	SLC7A3	Exhausted	-0.0267851	0.861351	0.992492	84889
CHOL	SLC7A3	Gamma_delta	0.0266924	0.861826	0.957933	84889
CHOL	SLC7A3	InfiltrationScore	-0.270038	0.0728154	0.187297	84889
CHOL	SLC7A3	MAIT	-0.387726	0.00849894	0.0868385	84889
CHOL	SLC7A3	Macrophage	-0.388779	0.00830666	0.0350494	84889
CHOL	SLC7A3	Monocyte	-0.189193	0.213238	0.340618	84889
CHOL	SLC7A3	NK	-0.210249	0.165669	0.341743	84889
CHOL	SLC7A3	NKT	0.0521579	0.733652	0.898034	84889
CHOL	SLC7A3	Neutrophil	-0.189836	0.211659	0.666976	84889
CHOL	SLC7A3	Tfh	0.0144224	0.925085	0.961096	84889
CHOL	SLC7A3	Th1	-0.0464659	0.761817	0.887757	84889
CHOL	SLC7A3	Th17	-0.205502	0.175653	0.28769	84889
CHOL	SLC7A3	Th2	-0.105344	0.491009	0.924453	84889
CHOL	SLC7A3	Tr1	0.183239	0.228262	0.417775	84889
CHOL	SLC7A3	iTreg	0.192978	0.204054	0.586433	84889
CHOL	SLC7A3	nTreg	0.211056	0.164013	0.277814	84889
CHOL	SLC7A4	Bcell	-0.279942	0.0625332	0.147258	6545
CHOL	SLC7A4	CD4_T	-0.00451981	0.976492	0.990794	6545
CHOL	SLC7A4	CD4_naive	0.124866	0.413779	0.802598	6545
CHOL	SLC7A4	CD8_T	0.0291566	0.849211	0.975144	6545
CHOL	SLC7A4	CD8_naive	-0.0276031	0.85716	0.903403	6545
CHOL	SLC7A4	Central_memory	-0.0331807	0.828692	0.966008	6545
CHOL	SLC7A4	Cytotoxic	0.0747386	0.625594	0.902915	6545
CHOL	SLC7A4	DC	-0.126896	0.406167	0.677765	6545
CHOL	SLC7A4	Effector_memory	-0.126403	0.408009	0.606426	6545
CHOL	SLC7A4	Exhausted	-0.186913	0.218908	0.939672	6545
CHOL	SLC7A4	Gamma_delta	0.106179	0.487562	0.801116	6545
CHOL	SLC7A4	InfiltrationScore	0.0695535	0.649829	0.77546	6545
CHOL	SLC7A4	MAIT	-0.045495	0.766653	0.862949	6545
CHOL	SLC7A4	Macrophage	0	1	1	6545
CHOL	SLC7A4	Monocyte	0.184385	0.225315	0.353158	6545
CHOL	SLC7A4	NK	-0.00563984	0.970669	0.984068	6545
CHOL	SLC7A4	NKT	0.143686	0.346373	0.691688	6545
CHOL	SLC7A4	Neutrophil	-0.0749184	0.624761	0.917005	6545
CHOL	SLC7A4	Tfh	0.110843	0.468529	0.650408	6545
CHOL	SLC7A4	Th1	0.0523695	0.732611	0.87318	6545
CHOL	SLC7A4	Th17	0.150683	0.323142	0.447089	6545
CHOL	SLC7A4	Th2	0.00534371	0.972209	0.998129	6545
CHOL	SLC7A4	Tr1	-0.0761031	0.61928	0.758065	6545
CHOL	SLC7A4	iTreg	-0.149126	0.328224	0.696339	6545
CHOL	SLC7A4	nTreg	-0.190339	0.210428	0.332599	6545
CHOL	SLC7A5	Bcell	0.270295	0.0725323	0.162331	8140
CHOL	SLC7A5	CD4_T	0.163646	0.28276	0.542579	8140
CHOL	SLC7A5	CD4_naive	0.368491	0.0127495	0.441582	8140
CHOL	SLC7A5	CD8_T	0.0508664	0.740014	0.952428	8140
CHOL	SLC7A5	CD8_naive	0.154984	0.309359	0.439889	8140
CHOL	SLC7A5	Central_memory	0.153776	0.313193	0.749173	8140
CHOL	SLC7A5	Cytotoxic	0.0436845	0.775694	0.951165	8140
CHOL	SLC7A5	DC	0.136698	0.370571	0.648582	8140
CHOL	SLC7A5	Effector_memory	0.0177953	0.907633	0.95065	8140
CHOL	SLC7A5	Exhausted	0.0255212	0.867834	0.992492	8140
CHOL	SLC7A5	Gamma_delta	-0.252455	0.0943104	0.501483	8140
CHOL	SLC7A5	InfiltrationScore	-0.197384	0.193716	0.355499	8140
CHOL	SLC7A5	MAIT	-0.139854	0.359519	0.549704	8140
CHOL	SLC7A5	Macrophage	-0.172613	0.256848	0.394542	8140
CHOL	SLC7A5	Monocyte	-0.356813	0.0161278	0.0610133	8140
CHOL	SLC7A5	NK	-0.175325	0.249333	0.440333	8140
CHOL	SLC7A5	NKT	0.16864	0.268124	0.637615	8140
CHOL	SLC7A5	Neutrophil	-0.0892975	0.559667	0.892689	8140
CHOL	SLC7A5	Tfh	-0.150127	0.32495	0.522186	8140
CHOL	SLC7A5	Th1	-0.0772778	0.613866	0.8085	8140
CHOL	SLC7A5	Th17	-0.269987	0.0728712	0.152291	8140
CHOL	SLC7A5	Th2	0.149056	0.328453	0.864313	8140
CHOL	SLC7A5	Tr1	0.349816	0.0184947	0.0957375	8140
CHOL	SLC7A5	iTreg	0.255842	0.0898281	0.457438	8140
CHOL	SLC7A5	nTreg	0.257026	0.088301	0.17556	8140
CHOL	SLC7A6	Bcell	0.498484	0.000492181	0.0104061	9057
CHOL	SLC7A6	CD4_T	0.418704	0.00420277	0.0644469	9057
CHOL	SLC7A6	CD4_naive	0.224331	0.138483	0.630189	9057
CHOL	SLC7A6	CD8_T	0.0985702	0.51945	0.894883	9057
CHOL	SLC7A6	CD8_naive	0.368104	0.012851	0.0484293	9057
CHOL	SLC7A6	Central_memory	0.257871	0.0872234	0.479189	9057
CHOL	SLC7A6	Cytotoxic	0.0482968	0.752723	0.945793	9057
CHOL	SLC7A6	DC	0.217662	0.150912	0.422735	9057
CHOL	SLC7A6	Effector_memory	0.0695949	0.649634	0.79779	9057
CHOL	SLC7A6	Exhausted	-0.117712	0.441243	0.960737	9057
CHOL	SLC7A6	Gamma_delta	-0.0980407	0.521707	0.817917	9057
CHOL	SLC7A6	InfiltrationScore	-0.250091	0.0975405	0.225769	9057
CHOL	SLC7A6	MAIT	-0.449219	0.00196495	0.0492991	9057
CHOL	SLC7A6	Macrophage	-0.392134	0.00771888	0.0333177	9057
CHOL	SLC7A6	Monocyte	-0.546455	0.000103004	0.00427664	9057
CHOL	SLC7A6	NK	-0.270334	0.0724893	0.208166	9057
CHOL	SLC7A6	NKT	0.264741	0.0788383	0.436523	9057
CHOL	SLC7A6	Neutrophil	-0.276921	0.0655386	0.394238	9057
CHOL	SLC7A6	Tfh	-0.138122	0.365558	0.56175	9057
CHOL	SLC7A6	Th1	-0.0874234	0.567968	0.780956	9057
CHOL	SLC7A6	Th17	-0.448397	0.00200744	0.0145035	9057
CHOL	SLC7A6	Th2	0.099173	0.516886	0.930242	9057
CHOL	SLC7A6	Tr1	0.437039	0.00268391	0.0312618	9057
CHOL	SLC7A6	iTreg	0.372037	0.0118517	0.2353	9057
CHOL	SLC7A6	nTreg	0.479737	0.000854122	0.00846152	9057
CHOL	SLC7A7	Bcell	0.309634	0.0384704	0.107075	9056
CHOL	SLC7A7	CD4_T	0.395637	0.00714379	0.0873895	9056
CHOL	SLC7A7	CD4_naive	0.0986427	0.519141	0.850121	9056
CHOL	SLC7A7	CD8_T	0.277328	0.0651276	0.515741	9056
CHOL	SLC7A7	CD8_naive	0.393713	0.00745486	0.0355215	9056
CHOL	SLC7A7	Central_memory	0.347095	0.0194908	0.225469	9056
CHOL	SLC7A7	Cytotoxic	0.26527	0.0782195	0.476488	9056
CHOL	SLC7A7	DC	0.21305	0.159974	0.434847	9056
CHOL	SLC7A7	Effector_memory	0.301762	0.0439519	0.164902	9056
CHOL	SLC7A7	Exhausted	0.0824531	0.590256	0.972464	9056
CHOL	SLC7A7	Gamma_delta	-0.00914164	0.952475	0.985716	9056
CHOL	SLC7A7	InfiltrationScore	-0.19633	0.196155	0.358205	9056
CHOL	SLC7A7	MAIT	-0.241218	0.110427	0.280461	9056
CHOL	SLC7A7	Macrophage	-0.352406	0.0175863	0.0590422	9056
CHOL	SLC7A7	Monocyte	-0.550079	9.063e-05	0.00404236	9056
CHOL	SLC7A7	NK	0.0426289	0.78098	0.873738	9056
CHOL	SLC7A7	NKT	0.122581	0.422443	0.740098	9056
CHOL	SLC7A7	Neutrophil	-0.402069	0.00618399	0.0877983	9056
CHOL	SLC7A7	Tfh	0.0809341	0.597144	0.752713	9056
CHOL	SLC7A7	Th1	0.188945	0.21385	0.512841	9056
CHOL	SLC7A7	Th17	-0.612841	7.64454e-06	0.000811651	9056
CHOL	SLC7A7	Th2	-0.0363744	0.812487	0.977566	9056
CHOL	SLC7A7	Tr1	0.411129	0.00502288	0.0454292	9056
CHOL	SLC7A7	iTreg	0.400457	0.00641344	0.190705	9056
CHOL	SLC7A7	nTreg	0.537568	0.000140113	0.00330187	9056
CHOL	SLC7A8	Bcell	-0.279257	0.0632052	0.148321	23428
CHOL	SLC7A8	CD4_T	0.0375667	0.806456	0.906133	23428
CHOL	SLC7A8	CD4_naive	0.0595237	0.697716	0.911601	23428
CHOL	SLC7A8	CD8_T	0.0114647	0.940417	0.991045	23428
CHOL	SLC7A8	CD8_naive	-0.0425708	0.781271	0.849261	23428
CHOL	SLC7A8	Central_memory	0.307951	0.0395923	0.326223	23428
CHOL	SLC7A8	Cytotoxic	0.115174	0.45122	0.831685	23428
CHOL	SLC7A8	DC	-0.126816	0.406467	0.677943	23428
CHOL	SLC7A8	Effector_memory	-0.395153	0.007221	0.0603784	23428
CHOL	SLC7A8	Exhausted	0.11033	0.470604	0.960737	23428
CHOL	SLC7A8	Gamma_delta	-0.120365	0.430942	0.771525	23428
CHOL	SLC7A8	InfiltrationScore	0.0947393	0.535889	0.687944	23428
CHOL	SLC7A8	MAIT	0.081131	0.596249	0.745111	23428
CHOL	SLC7A8	Macrophage	0.267615	0.0755229	0.164888	23428
CHOL	SLC7A8	Monocyte	0.0842119	0.582324	0.694184	23428
CHOL	SLC7A8	NK	-0.0154176	0.919932	0.955386	23428
CHOL	SLC7A8	NKT	0.103202	0.499916	0.787581	23428
CHOL	SLC7A8	Neutrophil	-0.0819164	0.592685	0.905788	23428
CHOL	SLC7A8	Tfh	0.238515	0.1146	0.276297	23428
CHOL	SLC7A8	Th1	0.139469	0.360856	0.640239	23428
CHOL	SLC7A8	Th17	0.180518	0.235363	0.355859	23428
CHOL	SLC7A8	Th2	-0.197489	0.193474	0.806468	23428
CHOL	SLC7A8	Tr1	0.0801688	0.600627	0.744912	23428
CHOL	SLC7A8	iTreg	0.0235836	0.877789	0.965708	23428
CHOL	SLC7A8	nTreg	-0.285246	0.0575239	0.127819	23428
CHOL	SLC7A9	Bcell	-0.343832	0.0207448	0.0721894	11136
CHOL	SLC7A9	CD4_T	-0.210176	0.165819	0.418263	11136
CHOL	SLC7A9	CD4_naive	-0.105525	0.490262	0.837217	11136
CHOL	SLC7A9	CD8_T	-0.0918495	0.548455	0.904817	11136
CHOL	SLC7A9	CD8_naive	-0.53699	0.000142902	0.00492067	11136
CHOL	SLC7A9	Central_memory	-0.114431	0.454164	0.841478	11136
CHOL	SLC7A9	Cytotoxic	0.080253	0.600243	0.893556	11136
CHOL	SLC7A9	DC	-0.333278	0.0252749	0.188031	11136
CHOL	SLC7A9	Effector_memory	-0.217062	0.15207	0.338518	11136
CHOL	SLC7A9	Exhausted	0.0417762	0.785256	0.988296	11136
CHOL	SLC7A9	Gamma_delta	0.166669	0.273839	0.660785	11136
CHOL	SLC7A9	InfiltrationScore	0.347202	0.019451	0.0807985	11136
CHOL	SLC7A9	MAIT	0.353457	0.0172289	0.117236	11136
CHOL	SLC7A9	Macrophage	0.366505	0.0132773	0.0485193	11136
CHOL	SLC7A9	Monocyte	0.509818	0.000347229	0.0079246	11136
CHOL	SLC7A9	NK	0.394795	0.00727852	0.0562696	11136
CHOL	SLC7A9	NKT	-0.201625	0.184123	0.571413	11136
CHOL	SLC7A9	Neutrophil	0.229208	0.129887	0.545926	11136
CHOL	SLC7A9	Tfh	0.150523	0.323661	0.520818	11136
CHOL	SLC7A9	Th1	0.0598854	0.695967	0.854744	11136
CHOL	SLC7A9	Th17	0.424943	0.00361786	0.0206481	11136
CHOL	SLC7A9	Th2	-0.0431617	0.778311	0.971943	11136
CHOL	SLC7A9	Tr1	-0.303006	0.0430452	0.156046	11136
CHOL	SLC7A9	iTreg	-0.215366	0.155376	0.544666	11136
CHOL	SLC7A9	nTreg	-0.410844	0.0050563	0.0244323	11136
COAD	SLC7A1	Bcell	-0.169449	0.00204122	0.00501754	6541
COAD	SLC7A1	CD4_T	-0.18861	0.000583948	0.00122054	6541
COAD	SLC7A1	CD4_naive	0.0707967	0.200244	0.735997	6541
COAD	SLC7A1	CD8_T	-0.33544	4.29341e-10	9.22458e-09	6541
COAD	SLC7A1	CD8_naive	0.324217	1.7246e-09	2.49266e-08	6541
COAD	SLC7A1	Central_memory	0.00805425	0.884287	0.936428	6541
COAD	SLC7A1	Cytotoxic	-0.237551	1.3314e-05	5.1559e-05	6541
COAD	SLC7A1	DC	0.0864272	0.117675	0.206933	6541
COAD	SLC7A1	Effector_memory	-0.17826	0.00116595	0.00519513	6541
COAD	SLC7A1	Exhausted	0.0501609	0.364436	0.478133	6541
COAD	SLC7A1	Gamma_delta	0.0670325	0.225285	0.344915	6541
COAD	SLC7A1	InfiltrationScore	-0.199804	0.000265142	0.000627402	6541
COAD	SLC7A1	MAIT	-0.375091	1.97569e-12	2.74982e-11	6541
COAD	SLC7A1	Macrophage	-0.0187036	0.73537	0.808968	6541
COAD	SLC7A1	Monocyte	0.413797	4.84769e-15	2.85655e-13	6541
COAD	SLC7A1	NK	-0.41091	7.80151e-15	7.85157e-14	6541
COAD	SLC7A1	NKT	-0.0687413	0.213654	0.296892	6541
COAD	SLC7A1	Neutrophil	0.294909	5.02277e-08	2.98801e-07	6541
COAD	SLC7A1	Tfh	-0.323857	1.80174e-09	1.35723e-08	6541
COAD	SLC7A1	Th1	-0.0426396	0.440814	0.582594	6541
COAD	SLC7A1	Th17	-0.157947	0.00407831	0.0116631	6541
COAD	SLC7A1	Th2	-0.435299	1.20915e-16	1.41496e-15	6541
COAD	SLC7A1	Tr1	0.0382542	0.489264	0.601152	6541
COAD	SLC7A1	iTreg	0.230596	2.4025e-05	0.00012056	6541
COAD	SLC7A1	nTreg	0.272065	5.41857e-07	1.90776e-06	6541
COAD	SLC7A10	Bcell	0.169674	0.00201298	0.00495887	56301
COAD	SLC7A10	CD4_T	0.242114	8.95039e-06	2.4142e-05	56301
COAD	SLC7A10	CD4_naive	0.117567	0.033027	0.553686	56301
COAD	SLC7A10	CD8_T	0.0524473	0.342956	0.464331	56301
COAD	SLC7A10	CD8_naive	0.137368	0.012632	0.0278464	56301
COAD	SLC7A10	Central_memory	0.159067	0.0038197	0.0184608	56301
COAD	SLC7A10	Cytotoxic	-0.0593425	0.28317	0.371584	56301
COAD	SLC7A10	DC	-0.148617	0.00692507	0.0201765	56301
COAD	SLC7A10	Effector_memory	-0.128669	0.0195608	0.0531648	56301
COAD	SLC7A10	Exhausted	-0.0481922	0.383587	0.497385	56301
COAD	SLC7A10	Gamma_delta	0.0606062	0.273026	0.40066	56301
COAD	SLC7A10	InfiltrationScore	0.0441902	0.424362	0.501424	56301
COAD	SLC7A10	MAIT	-0.0378486	0.493885	0.570641	56301
COAD	SLC7A10	Macrophage	-0.0496222	0.369617	0.485965	56301
COAD	SLC7A10	Monocyte	-0.0227729	0.680674	0.751621	56301
COAD	SLC7A10	NK	-0.030385	0.582894	0.648358	56301
COAD	SLC7A10	NKT	0.121895	0.0270486	0.0499774	56301
COAD	SLC7A10	Neutrophil	-0.024274	0.660894	0.740161	56301
COAD	SLC7A10	Tfh	0.145829	0.00806815	0.015565	56301
COAD	SLC7A10	Th1	-0.132445	0.0162263	0.047008	56301
COAD	SLC7A10	Th17	-0.102709	0.0627705	0.117988	56301
COAD	SLC7A10	Th2	0.0798418	0.148459	0.197282	56301
COAD	SLC7A10	Tr1	0.119439	0.0303164	0.0621781	56301
COAD	SLC7A10	iTreg	-0.0892595	0.106076	0.178891	56301
COAD	SLC7A10	nTreg	-0.30149	2.43237e-08	1.05938e-07	56301
COAD	SLC7A11	Bcell	-0.34684	9.8607e-11	2.13474e-09	23657
COAD	SLC7A11	CD4_T	-0.294627	5.17951e-08	1.85008e-07	23657
COAD	SLC7A11	CD4_naive	-0.0352085	0.524522	0.88337	23657
COAD	SLC7A11	CD8_T	-0.125439	0.0228706	0.052527	23657
COAD	SLC7A11	CD8_naive	-0.00897059	0.871231	0.908177	23657
COAD	SLC7A11	Central_memory	-0.0551971	0.318214	0.499102	23657
COAD	SLC7A11	Cytotoxic	-0.0225773	0.683267	0.751526	23657
COAD	SLC7A11	DC	0.14104	0.010428	0.0284512	23657
COAD	SLC7A11	Effector_memory	0.0185224	0.737839	0.828422	23657
COAD	SLC7A11	Exhausted	0.280591	2.2864e-07	2.17159e-06	23657
COAD	SLC7A11	Gamma_delta	0.124337	0.024106	0.0579508	23657
COAD	SLC7A11	InfiltrationScore	-0.184741	0.000759406	0.00166999	23657
COAD	SLC7A11	MAIT	-0.217337	7.0453e-05	0.000192274	23657
COAD	SLC7A11	Macrophage	-0.0232695	0.674105	0.761335	23657
COAD	SLC7A11	Monocyte	0.237813	1.3016e-05	5.3431e-05	23657
COAD	SLC7A11	NK	-0.179512	0.00107445	0.00211294	23657
COAD	SLC7A11	NKT	-0.404258	2.29488e-14	9.66323e-13	23657
COAD	SLC7A11	Neutrophil	0.0392505	0.478012	0.575801	23657
COAD	SLC7A11	Tfh	-0.23617	1.4991e-05	5.072e-05	23657
COAD	SLC7A11	Th1	0.215243	8.3018e-05	0.000663247	23657
COAD	SLC7A11	Th17	-0.189848	0.000536255	0.00201445	23657
COAD	SLC7A11	Th2	-0.285183	1.41917e-07	4.89194e-07	23657
COAD	SLC7A11	Tr1	-0.204349	0.000190036	0.000690556	23657
COAD	SLC7A11	iTreg	0.182588	0.000877043	0.00291572	23657
COAD	SLC7A11	nTreg	0.509736	3.70641e-23	2.85022e-21	23657
COAD	SLC7A13	Bcell	-0.0289736	0.600527	0.679932	157724
COAD	SLC7A13	CD4_T	-0.0128554	0.816306	0.851001	157724
COAD	SLC7A13	CD4_naive	-0.00920222	0.867935	0.968376	157724
COAD	SLC7A13	CD8_T	0.0526583	0.341015	0.462356	157724
COAD	SLC7A13	CD8_naive	0.00212614	0.969354	0.978244	157724
COAD	SLC7A13	Central_memory	0.0360684	0.514437	0.680574	157724
COAD	SLC7A13	Cytotoxic	0.0592156	0.284202	0.37257	157724
COAD	SLC7A13	DC	-0.010764	0.845782	0.898015	157724
COAD	SLC7A13	Effector_memory	0.00980608	0.859356	0.912697	157724
COAD	SLC7A13	Exhausted	0.0849333	0.124179	0.202512	157724
COAD	SLC7A13	Gamma_delta	0.046292	0.402641	0.534129	157724
COAD	SLC7A13	InfiltrationScore	0.0164205	0.766674	0.811536	157724
COAD	SLC7A13	MAIT	-0.0457603	0.408072	0.487147	157724
COAD	SLC7A13	Macrophage	0.017144	0.75671	0.825468	157724
COAD	SLC7A13	Monocyte	0.0201551	0.715689	0.780806	157724
COAD	SLC7A13	NK	0.0294144	0.594994	0.659648	157724
COAD	SLC7A13	NKT	-0.112648	0.0411536	0.0722547	157724
COAD	SLC7A13	Neutrophil	-0.014039	0.799737	0.85273	157724
COAD	SLC7A13	Tfh	0.04126	0.455753	0.538261	157724
COAD	SLC7A13	Th1	0.0682258	0.217116	0.349452	157724
COAD	SLC7A13	Th17	-0.0621653	0.260855	0.371794	157724
COAD	SLC7A13	Th2	-0.0383558	0.48811	0.556893	157724
COAD	SLC7A13	Tr1	0.0553047	0.31727	0.432051	157724
COAD	SLC7A13	iTreg	0.085742	0.120624	0.199054	157724
COAD	SLC7A13	nTreg	0.0700757	0.204877	0.267945	157724
COAD	SLC7A14	Bcell	0.347852	8.62777e-11	1.91145e-09	57709
COAD	SLC7A14	CD4_T	0.461501	9.30691e-19	1.11532e-17	57709
COAD	SLC7A14	CD4_naive	-0.0515302	0.351474	0.822565	57709
COAD	SLC7A14	CD8_T	0.220608	5.4353e-05	0.000317089	57709
COAD	SLC7A14	CD8_naive	-0.0780148	0.158001	0.2388	57709
COAD	SLC7A14	Central_memory	0.0886706	0.10841	0.236936	57709
COAD	SLC7A14	Cytotoxic	0.221945	4.883e-05	0.000168086	57709
COAD	SLC7A14	DC	-0.035638	0.519472	0.64223	57709
COAD	SLC7A14	Effector_memory	-0.132768	0.0159655	0.0452776	57709
COAD	SLC7A14	Exhausted	-0.259368	1.85653e-06	1.349e-05	57709
COAD	SLC7A14	Gamma_delta	-0.134503	0.0146273	0.0383473	57709
COAD	SLC7A14	InfiltrationScore	0.360886	1.48068e-11	8.74677e-11	57709
COAD	SLC7A14	MAIT	0.305021	1.63604e-08	9.31535e-08	57709
COAD	SLC7A14	Macrophage	0.15977	0.00366528	0.0104751	57709
COAD	SLC7A14	Monocyte	-0.272712	5.08031e-07	2.99909e-06	57709
COAD	SLC7A14	NK	0.341989	1.85747e-10	9.70241e-10	57709
COAD	SLC7A14	NKT	0.425876	6.29672e-16	3.90691e-14	57709
COAD	SLC7A14	Neutrophil	-0.258928	1.93521e-06	9.04993e-06	57709
COAD	SLC7A14	Tfh	0.304891	1.66025e-08	1.02695e-07	57709
COAD	SLC7A14	Th1	-0.195792	0.000353636	0.0021759	57709
COAD	SLC7A14	Th17	0.0934122	0.0907231	0.159061	57709
COAD	SLC7A14	Th2	0.573598	3.55361e-30	5.70784e-28	57709
COAD	SLC7A14	Tr1	0.19885	0.000284089	0.000988158	57709
COAD	SLC7A14	iTreg	-0.0790674	0.152449	0.241189	57709
COAD	SLC7A14	nTreg	-0.467583	2.82862e-19	8.32166e-18	57709
COAD	SLC7A2	Bcell	0.0327117	0.554362	0.63885	6542
COAD	SLC7A2	CD4_T	0.365115	8.21357e-12	4.46966e-11	6542
COAD	SLC7A2	CD4_naive	-0.0714997	0.195801	0.733876	6542
COAD	SLC7A2	CD8_T	0.10431	0.0587626	0.113496	6542
COAD	SLC7A2	CD8_naive	-0.1231	0.0255595	0.0511318	6542
COAD	SLC7A2	Central_memory	0.0391956	0.478628	0.650662	6542
COAD	SLC7A2	Cytotoxic	0.241323	9.5936e-06	3.818e-05	6542
COAD	SLC7A2	DC	0.117184	0.0336059	0.0750705	6542
COAD	SLC7A2	Effector_memory	-0.173677	0.00156532	0.00664374	6542
COAD	SLC7A2	Exhausted	-0.0941554	0.088173	0.152668	6542
COAD	SLC7A2	Gamma_delta	-0.117137	0.0336783	0.0763888	6542
COAD	SLC7A2	InfiltrationScore	0.380886	8.44069e-13	5.59073e-12	6542
COAD	SLC7A2	MAIT	0.284485	1.52663e-07	6.97222e-07	6542
COAD	SLC7A2	Macrophage	0.268237	7.90706e-07	5.05894e-06	6542
COAD	SLC7A2	Monocyte	-0.0403678	0.465563	0.55628	6542
COAD	SLC7A2	NK	0.319864	2.91322e-09	1.27606e-08	6542
COAD	SLC7A2	NKT	0.205835	0.000170157	0.000557838	6542
COAD	SLC7A2	Neutrophil	-0.276516	3.46594e-07	1.81089e-06	6542
COAD	SLC7A2	Tfh	0.222859	4.5365e-05	0.000139068	6542
COAD	SLC7A2	Th1	-0.132553	0.0161386	0.046815	6542
COAD	SLC7A2	Th17	0.191191	0.000488636	0.00185906	6542
COAD	SLC7A2	Th2	0.410769	7.98366e-15	7.23104e-14	6542
COAD	SLC7A2	Tr1	0.158739	0.00389398	0.0103243	6542
COAD	SLC7A2	iTreg	0.0590843	0.285274	0.398196	6542
COAD	SLC7A2	nTreg	-0.256111	2.52024e-06	8.04314e-06	6542
COAD	SLC7A3	Bcell	0.320069	2.84289e-09	3.7032e-08	84889
COAD	SLC7A3	CD4_T	0.413153	5.39202e-15	4.21313e-14	84889
COAD	SLC7A3	CD4_naive	-0.0976114	0.0770615	0.622594	84889
COAD	SLC7A3	CD8_T	0.12154	0.0275016	0.0610579	84889
COAD	SLC7A3	CD8_naive	-0.00952578	0.863337	0.902108	84889
COAD	SLC7A3	Central_memory	0.114834	0.0373547	0.108391	84889
COAD	SLC7A3	Cytotoxic	0.0610276	0.269699	0.356893	84889
COAD	SLC7A3	DC	-0.176687	0.00129102	0.0048115	84889
COAD	SLC7A3	Effector_memory	-0.101746	0.0652905	0.139112	84889
COAD	SLC7A3	Exhausted	-0.29132	7.4029e-08	8.08353e-07	84889
COAD	SLC7A3	Gamma_delta	-0.140722	0.0106039	0.0292194	84889
COAD	SLC7A3	InfiltrationScore	0.171027	0.00185002	0.00381595	84889
COAD	SLC7A3	MAIT	0.292314	6.6521e-08	3.30317e-07	84889
COAD	SLC7A3	Macrophage	-0.00211775	0.969475	0.978763	84889
COAD	SLC7A3	Monocyte	-0.239031	1.1715e-05	4.854e-05	84889
COAD	SLC7A3	NK	0.242652	8.53717e-06	2.3009e-05	84889
COAD	SLC7A3	NKT	0.319301	3.11584e-09	3.34907e-08	84889
COAD	SLC7A3	Neutrophil	-0.174216	0.00151259	0.0040335	84889
COAD	SLC7A3	Tfh	0.310532	8.71737e-09	5.68327e-08	84889
COAD	SLC7A3	Th1	-0.144813	0.00852472	0.0280593	84889
COAD	SLC7A3	Th17	0.150379	0.00627993	0.0167731	84889
COAD	SLC7A3	Th2	0.313428	6.22937e-09	2.56768e-08	84889
COAD	SLC7A3	Tr1	0.26185	1.46657e-06	8.12056e-06	84889
COAD	SLC7A3	iTreg	-0.0029778	0.957089	0.971231	84889
COAD	SLC7A3	nTreg	-0.365898	7.35751e-12	5.53188e-11	84889
COAD	SLC7A4	Bcell	0.0719513	0.192985	0.268639	6545
COAD	SLC7A4	CD4_T	0.0595041	0.281859	0.347818	6545
COAD	SLC7A4	CD4_naive	0.121734	0.0272533	0.553686	6545
COAD	SLC7A4	CD8_T	-0.0831363	0.13237	0.218844	6545
COAD	SLC7A4	CD8_naive	0.0604859	0.273981	0.37261	6545
COAD	SLC7A4	Central_memory	-0.0420951	0.446677	0.622827	6545
COAD	SLC7A4	Cytotoxic	-0.137854	0.0123185	0.0244613	6545
COAD	SLC7A4	DC	-0.181656	0.000932998	0.00364149	6545
COAD	SLC7A4	Effector_memory	-0.0818492	0.138488	0.248829	6545
COAD	SLC7A4	Exhausted	-0.197522	0.000312553	0.00119073	6545
COAD	SLC7A4	Gamma_delta	-0.0681503	0.217626	0.335818	6545
COAD	SLC7A4	InfiltrationScore	-0.107821	0.0507075	0.0782354	6545
COAD	SLC7A4	MAIT	-0.00743754	0.893092	0.915476	6545
COAD	SLC7A4	Macrophage	-0.14349	0.00915348	0.0229061	6545
COAD	SLC7A4	Monocyte	-0.0415386	0.452714	0.54347	6545
COAD	SLC7A4	NK	-0.052764	0.340046	0.409672	6545
COAD	SLC7A4	NKT	0.20232	0.000220702	0.000702979	6545
COAD	SLC7A4	Neutrophil	0.139903	0.0110709	0.023758	6545
COAD	SLC7A4	Tfh	-0.0292139	0.597507	0.672374	6545
COAD	SLC7A4	Th1	-0.206414	0.000162963	0.00114367	6545
COAD	SLC7A4	Th17	0.254553	2.91288e-06	2.2627e-05	6545
COAD	SLC7A4	Th2	0.0877864	0.111991	0.153395	6545
COAD	SLC7A4	Tr1	-0.00411556	0.940719	0.960579	6545
COAD	SLC7A4	iTreg	-0.0883915	0.10953	0.183645	6545
COAD	SLC7A4	nTreg	-0.189864	0.000535674	0.00118505	6545
COAD	SLC7A5	Bcell	-0.278968	2.70063e-07	1.84967e-06	8140
COAD	SLC7A5	CD4_T	-0.294898	5.02876e-08	1.79881e-07	8140
COAD	SLC7A5	CD4_naive	0.00120142	0.98268	0.993831	8140
COAD	SLC7A5	CD8_T	-0.253898	3.09488e-06	2.7291e-05	8140
COAD	SLC7A5	CD8_naive	0.228774	2.7959e-05	0.000126444	8140
COAD	SLC7A5	Central_memory	-0.0850241	0.123776	0.260955	8140
COAD	SLC7A5	Cytotoxic	-0.221174	5.1946e-05	0.000177614	8140
COAD	SLC7A5	DC	0.0787854	0.153922	0.256529	8140
COAD	SLC7A5	Effector_memory	-0.0756913	0.170794	0.291592	8140
COAD	SLC7A5	Exhausted	0.263317	1.27439e-06	9.73609e-06	8140
COAD	SLC7A5	Gamma_delta	0.245726	6.49994e-06	5.5042e-05	8140
COAD	SLC7A5	InfiltrationScore	-0.246072	6.30231e-06	1.9079e-05	8140
COAD	SLC7A5	MAIT	-0.415484	3.66302e-15	9.61216e-14	8140
COAD	SLC7A5	Macrophage	-0.0852937	0.122585	0.202214	8140
COAD	SLC7A5	Monocyte	0.349051	7.36114e-11	1.27933e-09	8140
COAD	SLC7A5	NK	-0.356778	2.60307e-11	1.54118e-10	8140
COAD	SLC7A5	NKT	-0.182013	0.000911189	0.00249288	8140
COAD	SLC7A5	Neutrophil	0.263391	1.26537e-06	6.07874e-06	8140
COAD	SLC7A5	Tfh	-0.375355	1.90114e-12	2.59349e-11	8140
COAD	SLC7A5	Th1	0.0739988	0.180589	0.303424	8140
COAD	SLC7A5	Th17	-0.34504	1.24893e-10	4.4259e-09	8140
COAD	SLC7A5	Th2	-0.427126	5.07312e-16	5.44111e-15	8140
COAD	SLC7A5	Tr1	-0.142645	0.00957638	0.0228095	8140
COAD	SLC7A5	iTreg	0.1984	0.000293453	0.00110926	8140
COAD	SLC7A5	nTreg	0.347891	8.58386e-11	5.47964e-10	8140
COAD	SLC7A6	Bcell	-0.0805267	0.144998	0.211259	9057
COAD	SLC7A6	CD4_T	0.0181619	0.74276	0.788864	9057
COAD	SLC7A6	CD4_naive	0.0462546	0.403022	0.842153	9057
COAD	SLC7A6	CD8_T	-0.367567	5.8128e-12	1.66103e-10	9057
COAD	SLC7A6	CD8_naive	0.487751	4.58011e-21	3.50854e-18	9057
COAD	SLC7A6	Central_memory	0.0490702	0.374971	0.557212	9057
COAD	SLC7A6	Cytotoxic	-0.336902	3.5669e-10	3.13651e-09	9057
COAD	SLC7A6	DC	-0.016982	0.758938	0.835033	9057
COAD	SLC7A6	Effector_memory	-0.224771	3.885e-05	0.000293985	9057
COAD	SLC7A6	Exhausted	-0.0198128	0.720314	0.797838	9057
COAD	SLC7A6	Gamma_delta	0.111373	0.043517	0.0944148	9057
COAD	SLC7A6	InfiltrationScore	-0.255464	2.67666e-06	8.55305e-06	9057
COAD	SLC7A6	MAIT	-0.373083	2.64221e-12	3.54377e-11	9057
COAD	SLC7A6	Macrophage	-0.124152	0.0243188	0.0527796	9057
COAD	SLC7A6	Monocyte	0.355905	2.93169e-11	5.61446e-10	9057
COAD	SLC7A6	NK	-0.467233	3.03143e-19	5.73381e-18	9057
COAD	SLC7A6	NKT	-0.0688916	0.212652	0.295775	9057
COAD	SLC7A6	Neutrophil	0.192408	0.000448896	0.00135157	9057
COAD	SLC7A6	Tfh	-0.249127	4.78812e-06	1.7993e-05	9057
COAD	SLC7A6	Th1	-0.14981	0.0064821	0.0225116	9057
COAD	SLC7A6	Th17	-0.256426	2.44734e-06	1.935e-05	9057
COAD	SLC7A6	Th2	-0.394285	1.10654e-13	8.60557e-13	9057
COAD	SLC7A6	Tr1	0.16733	0.00232649	0.00652997	9057
COAD	SLC7A6	iTreg	0.244146	7.48076e-06	4.2704e-05	9057
COAD	SLC7A6	nTreg	0.0884879	0.109142	0.153962	9057
COAD	SLC7A7	Bcell	-0.0235243	0.670744	0.741314	9056
COAD	SLC7A7	CD4_T	0.0856704	0.120936	0.165363	9056
COAD	SLC7A7	CD4_naive	-0.0989307	0.0731314	0.618885	9056
COAD	SLC7A7	CD8_T	0.375293	1.91851e-12	5.82484e-11	9056
COAD	SLC7A7	CD8_naive	-0.0673231	0.223275	0.316511	9056
COAD	SLC7A7	Central_memory	0.178778	0.00112729	0.00690204	9056
COAD	SLC7A7	Cytotoxic	0.488721	3.7303e-21	1.04496e-19	9056
COAD	SLC7A7	DC	0.448825	1.033e-17	6.05124e-16	9056
COAD	SLC7A7	Effector_memory	-0.0510393	0.356087	0.504463	9056
COAD	SLC7A7	Exhausted	0.328638	1.00402e-09	1.90448e-08	9056
COAD	SLC7A7	Gamma_delta	0.0759228	0.169486	0.277196	9056
COAD	SLC7A7	InfiltrationScore	0.599055	1.99809e-33	4.11116e-32	9056
COAD	SLC7A7	MAIT	-0.0149651	0.786834	0.830932	9056
COAD	SLC7A7	Macrophage	0.52727	6.14368e-25	2.37139e-23	9056
COAD	SLC7A7	Monocyte	0.134214	0.0148428	0.0289316	9056
COAD	SLC7A7	NK	0.297822	3.65193e-08	1.37133e-07	9056
COAD	SLC7A7	NKT	-0.149706	0.00651949	0.0143114	9056
COAD	SLC7A7	Neutrophil	-0.376796	1.541e-12	1.59274e-11	9056
COAD	SLC7A7	Tfh	0.203304	0.000205296	0.000553149	9056
COAD	SLC7A7	Th1	0.252265	3.5968e-06	5.1339e-05	9056
COAD	SLC7A7	Th17	-0.227811	3.0277e-05	0.000168397	9056
COAD	SLC7A7	Th2	0.208953	0.000134613	0.000304635	9056
COAD	SLC7A7	Tr1	0.329411	9.12589e-10	8.71752e-09	9056
COAD	SLC7A7	iTreg	0.376431	1.62544e-12	4.1505e-11	9056
COAD	SLC7A7	nTreg	0.0680592	0.218244	0.282919	9056
COAD	SLC7A8	Bcell	-0.0128142	0.816885	0.859934	23428
COAD	SLC7A8	CD4_T	0.0754185	0.172346	0.226232	23428
COAD	SLC7A8	CD4_naive	0.021995	0.691012	0.935725	23428
COAD	SLC7A8	CD8_T	-0.0798604	0.148364	0.239832	23428
COAD	SLC7A8	CD8_naive	0.303307	1.98467e-08	2.11383e-07	23428
COAD	SLC7A8	Central_memory	-0.0195903	0.723326	0.834869	23428
COAD	SLC7A8	Cytotoxic	-0.166329	0.00247359	0.0058481	23428
COAD	SLC7A8	DC	0.0357386	0.518293	0.641257	23428
COAD	SLC7A8	Effector_memory	-0.114366	0.0381422	0.0909658	23428
COAD	SLC7A8	Exhausted	-0.140308	0.0108375	0.0259032	23428
COAD	SLC7A8	Gamma_delta	-0.151544	0.00588333	0.017868	23428
COAD	SLC7A8	InfiltrationScore	-0.0187243	0.735088	0.784788	23428
COAD	SLC7A8	MAIT	-0.0113633	0.837311	0.871903	23428
COAD	SLC7A8	Macrophage	-0.0244036	0.659197	0.749214	23428
COAD	SLC7A8	Monocyte	0.0458214	0.407446	0.49936	23428
COAD	SLC7A8	NK	-0.0769027	0.164031	0.215842	23428
COAD	SLC7A8	NKT	0.0758885	0.169679	0.244325	23428
COAD	SLC7A8	Neutrophil	0.054391	0.325344	0.424186	23428
COAD	SLC7A8	Tfh	-0.0676449	0.221066	0.294627	23428
COAD	SLC7A8	Th1	-0.168447	0.00217197	0.00939395	23428
COAD	SLC7A8	Th17	0.115145	0.0368398	0.0754254	23428
COAD	SLC7A8	Th2	0.0564799	0.307079	0.374234	23428
COAD	SLC7A8	Tr1	0.155109	0.00480532	0.0124668	23428
COAD	SLC7A8	iTreg	0.10306	0.0618748	0.11467	23428
COAD	SLC7A8	nTreg	-0.0635331	0.250489	0.318257	23428
COAD	SLC7A9	Bcell	0.0777694	0.159317	0.228693	11136
COAD	SLC7A9	CD4_T	0.0986538	0.0739424	0.106587	11136
COAD	SLC7A9	CD4_naive	-0.0700886	0.204793	0.73908	11136
COAD	SLC7A9	CD8_T	0.0194111	0.725754	0.805992	11136
COAD	SLC7A9	CD8_naive	0.139656	0.0112152	0.0251094	11136
COAD	SLC7A9	Central_memory	-0.0024901	0.964112	0.981457	11136
COAD	SLC7A9	Cytotoxic	0.0145564	0.79252	0.842746	11136
COAD	SLC7A9	DC	-0.0554717	0.315809	0.446072	11136
COAD	SLC7A9	Effector_memory	-0.156872	0.00434109	0.0154921	11136
COAD	SLC7A9	Exhausted	-0.0864552	0.117555	0.193516	11136
COAD	SLC7A9	Gamma_delta	-0.0118784	0.830046	0.887673	11136
COAD	SLC7A9	InfiltrationScore	0.0606834	0.272414	0.344443	11136
COAD	SLC7A9	MAIT	0.00336656	0.951493	0.961828	11136
COAD	SLC7A9	Macrophage	0.0199686	0.718208	0.795803	11136
COAD	SLC7A9	Monocyte	0.0286785	0.604244	0.684647	11136
COAD	SLC7A9	NK	0.0254362	0.645739	0.705999	11136
COAD	SLC7A9	NKT	0.0349256	0.527861	0.61942	11136
COAD	SLC7A9	Neutrophil	0.0285541	0.605814	0.692612	11136
COAD	SLC7A9	Tfh	0.0716838	0.19465	0.264036	11136
COAD	SLC7A9	Th1	-0.168525	0.00216153	0.00936302	11136
COAD	SLC7A9	Th17	-0.0194694	0.724964	0.803323	11136
COAD	SLC7A9	Th2	0.0871191	0.114754	0.156791	11136
COAD	SLC7A9	Tr1	0.140493	0.0107326	0.0251988	11136
COAD	SLC7A9	iTreg	0.0327893	0.553423	0.660427	11136
COAD	SLC7A9	nTreg	-0.0267173	0.629203	0.692213	11136
DLBC	SLC7A1	Bcell	-0.178704	0.224261	0.414525	6541
DLBC	SLC7A1	CD4_T	0.11128	0.451455	0.62234	6541
DLBC	SLC7A1	CD4_naive	0.0473229	0.749424	0.90378	6541
DLBC	SLC7A1	CD8_T	-0.443214	0.00160544	0.0260432	6541
DLBC	SLC7A1	CD8_naive	0.165766	0.260165	0.692433	6541
DLBC	SLC7A1	Central_memory	0.494259	0.000356279	0.00147077	6541
DLBC	SLC7A1	Cytotoxic	-0.0495064	0.738263	0.92747	6541
DLBC	SLC7A1	DC	-0.152644	0.300317	0.580584	6541
DLBC	SLC7A1	Effector_memory	-0.228688	0.11795	0.324388	6541
DLBC	SLC7A1	Exhausted	-0.291064	0.0447406	0.397845	6541
DLBC	SLC7A1	Gamma_delta	-0.263865	0.069957	0.255146	6541
DLBC	SLC7A1	InfiltrationScore	-0.295454	0.0414729	0.124974	6541
DLBC	SLC7A1	MAIT	-0.294517	0.0421536	0.279809	6541
DLBC	SLC7A1	Macrophage	0.0123219	0.933755	0.980938	6541
DLBC	SLC7A1	Monocyte	0.113313	0.443179	0.840052	6541
DLBC	SLC7A1	NK	-0.343594	0.0168009	0.0700661	6541
DLBC	SLC7A1	NKT	-0.114603	0.437972	0.890971	6541
DLBC	SLC7A1	Neutrophil	0.246417	0.0913402	0.478052	6541
DLBC	SLC7A1	Tfh	-0.231024	0.114142	0.553985	6541
DLBC	SLC7A1	Th1	0.00825392	0.955598	0.977826	6541
DLBC	SLC7A1	Th17	0.498711	0.000308896	0.00290592	6541
DLBC	SLC7A1	Th2	-0.343329	0.0168909	0.0880109	6541
DLBC	SLC7A1	Tr1	0.10924	0.459844	0.701498	6541
DLBC	SLC7A1	iTreg	0.430523	0.00225474	0.00856931	6541
DLBC	SLC7A1	nTreg	0.249545	0.0871725	0.368858	6541
DLBC	SLC7A10	Bcell	-0.170052	0.24787	0.440943	56301
DLBC	SLC7A10	CD4_T	0.58828	1.0966e-05	0.00101398	56301
DLBC	SLC7A10	CD4_naive	0.247227	0.0902469	0.457117	56301
DLBC	SLC7A10	CD8_T	0.366967	0.0102997	0.0715003	56301
DLBC	SLC7A10	CD8_naive	0.276717	0.0569126	0.557933	56301
DLBC	SLC7A10	Central_memory	0.341309	0.0175916	0.043088	56301
DLBC	SLC7A10	Cytotoxic	-0.104313	0.480451	0.826563	56301
DLBC	SLC7A10	DC	-0.145887	0.32247	0.601847	56301
DLBC	SLC7A10	Effector_memory	-0.362308	0.0113867	0.106318	56301
DLBC	SLC7A10	Exhausted	0.102444	0.488392	0.778238	56301
DLBC	SLC7A10	Gamma_delta	-0.1445	0.32714	0.581181	56301
DLBC	SLC7A10	InfiltrationScore	-0.306642	0.0340192	0.108896	56301
DLBC	SLC7A10	MAIT	0.250487	0.085947	0.370822	56301
DLBC	SLC7A10	Macrophage	-0.346848	0.015727	0.169053	56301
DLBC	SLC7A10	Monocyte	-0.330022	0.0219756	0.273627	56301
DLBC	SLC7A10	NK	-0.0194905	0.89539	0.954962	56301
DLBC	SLC7A10	NKT	-0.178003	0.226115	0.826283	56301
DLBC	SLC7A10	Neutrophil	-0.347879	0.0153992	0.276245	56301
DLBC	SLC7A10	Tfh	0.59302	8.93385e-06	0.00270344	56301
DLBC	SLC7A10	Th1	-0.400054	0.00484302	0.040403	56301
DLBC	SLC7A10	Th17	0.0358464	0.808872	0.895597	56301
DLBC	SLC7A10	Th2	-0.0997992	0.499745	0.681157	56301
DLBC	SLC7A10	Tr1	0.0707493	0.632761	0.821417	56301
[truncated: 8,727 more rows]
